# Supplementary material for: Isolation, characterization, and genomic analysis of a lytic bacteriophage, PQ43W, with the potential of controlling bacterial wilt
Source: Front Microbiol. 2024 Aug 1;15:1396213. doi: 10.3389/fmicb.2024.1396213 (PMC11324598; doi:10.3389/fmicb.2024.1396213)
Supplement: Supplementary file 2 [file Data_Sheet_2.xlsx]

## Sheet: Table S1
Supplementary Table S1. Strain NdE 16S ribosomal RNA blastn analysis results in NCBI
Description	Scientific Name	Max Score	Total Score	Query Cover	E value	Per. Ident	Acc. Len	Accession No.
Ralstonia solanacearum strain K60-1 16S ribosomal RNA, partial sequence	Ralstonia solanacearum	2527	2527	1	0	0.9928	1491	NR_044040.1
Ralstonia syzygii subsp. indonesiensis strain UQRS 464 16S ribosomal RNA, partial sequence	Ralstonia syzygii subsp. indonesiensis	2523	2523	0.99	0	0.995	1400	NR_134150.1
Ralstonia syzygii strain ATCC 49543 16S ribosomal RNA, partial sequence	Ralstonia syzygii	2523	2523	1	0	0.9914	1513	NR_040803.1
Ralstonia solanacearum strain K60-1 16S ribosomal RNA, partial sequence	Ralstonia solanacearum	2521	2521	1	0	0.9921	1434	NR_118984.1
Ralstonia syzygii subsp. celebesensis strain UQRS 627 16S ribosomal RNA, partial sequence	Ralstonia syzygii subsp. celebesensis	2507	2507	0.99	0	0.9928	1401	NR_134149.1
Ralstonia syzygii strain R001 16S ribosomal RNA, partial sequence	Ralstonia syzygii	2507	2507	1	0	0.9907	1445	NR_025975.1
Ralstonia pseudosolanacearum strain UQRS 461 16S ribosomal RNA, partial sequence	Ralstonia pseudosolanacearum	2505	2505	0.99	0	0.9928	1394	NR_134148.1

## Sheet: Table S2
Supplementary Table S2. Genome annotation of Ralstonia phage PQ43W
ORF	Strand	Start	End	Length of protein (aa)	Amino acid sequence identity/similarity to homologs	Homologs			Function
						E-value	Identity %	Accession No.
ORF1	+	77	466	129	baseplate wedge subunit [Ralstonia phage Adzire]	5e-39	0.5565	YP_010052725.1	Structural genes
ORF2	+	463	795	110	virion structural protein [Ralstonia phage Adzire]	5e-33	0.58	YP_010052726.1	Structural genes
ORF3	+	853	1551	232	gp58 [Burkholderia phage BcepB1A]	4e-58	0.5628	YP_024894.1	Hypothetical protein
ORF4	+	1548	1682	44	No significant similarity found	-	-	-	Unknown
ORF5	+	1738	2313	191	gp47 [Burkholderia phage Bcep781]	7e-50	0.538	NP_705671.1	Hypothetical protein
ORF6	+	2310	2714	134	tail assembly chaperone [Burkholderia phage Bcep781]	2e-29	0.4436	NP_705670.1	Structural genes
ORF7	+	2716	3318	200	gp46 [Burkholderia phage Bcep1]	1e-75	0.5959	NP_944355.2	Hypothetical protein
ORF8	+	3322	5142	606	tail length tape measure protein [Xanthomonas phage NEB7]	4e-139	0.4644	WHB31172.1	Structural genes
ORF9	+	5204	5518	104	No significant similarity found	-	-	-	Unknown
ORF10	+	5522	6418	298	baseplate hub [Xanthomonas phage KPhi1]	1e-109	0.5155	YP_010052608.1	Structural genes
ORF11	+	6578	7309	243	baseplate assembly protein [Burkholderia phage BcepNY3]	1e-79	0.5314	YP_001294874.1	Structural genes
ORF12	+	7393	8070	225	hypothetical protein [Paraburkholderia tropica]	5e-60	0.4808	MDE1138208.1	Hypothetical protein
ORF13	+	8114	9373	419	hypothetical protein KEM13_gp47 [Xanthomonas phage KPhi1]	7e-162	0.5962	YP_010052605.1	Hypothetical protein
ORF14	+	9357	10277	306	structural protein [Xanthomonas phage KPhi1]	4e-64	0.695	YP_010052604.1	Structural genes
ORF15	+	10287	11960	557	tail fiber protein [Burkholderia phage Bcep1]	7e-83	0.5714	NP_944342.1	Structural genes
ORF16	+	12062	12307	81	holin [Curvibacter phage P26059B]	4e-11	0.5	YP_009811766.1	lysis
ORF17	+	12318	12836	172	lysozyme [Paraburkholderia caballeronis]	2e-49	0.5192	WP_167627125.1	lysis
ORF18	+	12839	13246	135	No significant similarity found	-	-	-	Unknown
ORF19	+	13243	13506	87	hypothetical protein [Cupriavidus basilensis]	3e-23	0.5412	WP_174423182.1	Hypothetical protein
ORF20	-	13729	14025	98	hypothetical protein [Phycisphaerales sp.]	0.006	0.375	UCG15984.1	Hypothetical protein
ORF21	-	14022	14216	64	hypothetical protein [Ralstonia phage Gamede]	0.012	0.4444	YP_010078340.1	Hypothetical protein
ORF22	-	14251	14610	119	RusA-like Holliday junction resolvase [Xanthomonas virus phiXaf18]	7e-42	0.6325	YP_010052683.1	DNA replication and repair
ORF23	-	14681	15433	250	gp21 [Burkholderia phage Bcep781]	5e-35	0.4264	NP_705647.1	Hypothetical protein
ORF24	-	15458	16654	398	exonuclease [Burkholderia phage Bcep1]	1e-125	0.5284	NP_944329.1	DNA replication and repair
ORF25	+	17393	19876	827	DNA primase [Burkholderia phage Bcep781]	0	0.5939	NP_705675.1	DNA replication and repair
ORF26	+	19873	20112	79	helix-turn-helix transcriptional regulator [Eubacterium sp.]	7e-08	0.4769	MCI9022338.1	Transcriptional regulator
ORF27	+	20109	20366	85	hypothetical protein [Burkholderia phage Bcep1]	3e-19	0.5375	NP_944365.1	Hypothetical protein
ORF28	+	20363	20797	144	hypothetical protein [Ralstonia phage Eline]	4e-85	0.8662	YP_010078287.1	Hypothetical protein
ORF29	+	21036	21743	235	hypothetical protein [Ralstonia mannitolilytica]	5e-35	0.9333	WP_115075685.1	Hypothetical protein
ORF30	+	21876	22136	86	hypothetical protein [Ralstonia pickettii]	0.010	0.5588	WP_179817581.1	Hypothetical protein
ORF31	+	22204	22632	142	major tail protein with Ig-like domain [Ralstonia phage AhaGv]	3e-10	0.4713	WRQ05499.1	Structural genes
ORF32	+	22629	22994	121	hypothetical protein [Ralstonia phage GP4]	6e-11	0.527	YP_010078763.1	Hypothetical protein
ORF33	+	23910	25751	613	DNA helicase [Burkholderia phage Bcep43]	0	0.748	NP_958163.1	DNA replication and repair
ORF34	+	25802	27766	654	DNA polymerase [Burkholderia phage Bcep43]	0.0	0.6875	NP_958166.1	DNA replication and repair
ORF35	+	27766	28116	116	No significant similarity found	-	-	-	Unknown
ORF36	+	28180	28452	90	gp64 [Burkholderia phage Bcep781]	2e-17	0.5882	NP_705687.1	Hypothetical protein
ORF37	+	28489	29268	259	tail protein [Burkholderia phage Bcep43]	4e-14	0.3036	NP_958169.1	Structural genes
ORF38	+	29301	29594	97	hypothetical protein [Cupriavidus taiwanensis]	2e-20	0.4742	WP_115663186.1	Hypothetical protein
ORF39	-	29639	30127	162	hypothetical protein [Patescibacteria sp.]	2e-27	0.4885	MDE2105057.1	Hypothetical protein
ORF40	-	30129	30659	176	adenosine (5')-pentaphospho-(5'')-adenosine pyrophosphohydrolase [Burkholderia phage BCSR129]	3e-25	0.4711	QRE00513.1	DNA replication and repair
ORF41	-	30660	31091	143	virion structural protein [Burkholderia phage Bcep781]	1e-56	0.6573	NP_705630.1	Structural genes
ORF42	-	31104	32588	494	hypothetical protein [Burkholderia phage Bcep43]	0	0.5875	NP_958108.1	Hypothetical protein
ORF43	-	32667	33194	175	hypothetical protein [Burkholderia phage Bcep1]	3e-49	0.5029	NP_944313.1	Hypothetical protein
ORF44	-	33197	33799	200	hypothetical protein [Paraburkholderia saeva]	5e-36	0.7111	WP_228877708.1	Hypothetical protein
ORF45	-	33812	34315	167	head protein [Burkholderia phage Bcep43]	1e-54	0.5926	NP_958110.1	Structural genes
ORF46	-	34312	34779	155	tail completion or Neck1 protein [Xanthomonas phage KPhi1]	1e-48	0.5484	YP_010052575.1	Structural genes
ORF47	-	34782	34994	70	No significant similarity found	-	-	-	Unknown
ORF48	-	34997	35464	155	virion structural protein [Burkholderia phage Bcep1]	4e-65	0.6579	NP_944316.1	Structural genes
ORF49	-	35467	35847	126	hypothetical protein [Ralstonia phage Adzire]	3e-19	0.4167	YP_010052712.1	Hypothetical protein
ORF50	-	35887	36210	107	hypothetical protein [Burkholderia phage Bcep1]	3e-10	0.4318	NP_944317.1	Hypothetical protein
ORF51	-	36263	36559	98	hypothetical protein [Duganella rivi]	4e-08	0.3977	MYM70505.1	Hypothetical protein
ORF52	-	36556	36798	80	No significant similarity found	-	-	-	Unknown
ORF53	-	36925	37944	339	major head protein [Ralstonia phage Adzire]	0	0.7198	YP_010052715.1	Structural genes
ORF54	-	37979	38479	166	minor head protein [Burkholderia phage Bcep781]	7e-84	0.7515	NP_705639.1	Structural genes
ORF55	-	38516	39838	440	head maturation protease [Burkholderia phage Bcep781]	1e-122	0.4947	NP_705640.2	Structural genes
ORF56	+	40003	40158	51	hypothetical protein [Burkholderia cenocepacia]	9e-17	0.8043	WP_212262538.1	Hypothetical protein
ORF57	+	40155	40346	63	No significant similarity found	-	-	-	Unknown
ORF58	+	40372	41172	266	hypothetical protein [Ralstonia phage Sarlave]	2e-119	0.6958	QMV33657.1	Hypothetical protein
ORF59	+	41198	41326	42	hypothetical protein [Ralstonia phage Raharianne]	1e-13	0.7143	YP_010078199.1	Hypothetical protein
ORF60	+	41385	41630	81	hypothetical protein [Thermoanaerobaculia sp.]	4e-22	0.5125	MEA2162162.1	Hypothetical protein
ORF61	+	41630	41818	62	hypothetical protein [Ralstonia phage Raharianne]	4e-07	0.4677	YP_010078197.1	Hypothetical protein
ORF62	-	41824	42777	317	head morphogenesis [Burkholderia phage Bcep781]	1e-103	0.5575	NP_705642.1	Structural genes
ORF63	-	42774	44492	572	portal protein [Burkholderia phage Bcep43]	0	0.5975	NP_958122.1	Structural genes
ORF64	-	44639	46129	496	terminase large subunit [Burkholderia phage Bcep781]	0.0	0.7033	NP_705644.1	Packaging genes
ORF65	-	46126	46590	154	gp20 [Burkholderia phage Bcep1]	3e-67	0.638	NP_944328.1	Hypothetical protein

## Sheet: Table S3
Supplementary Table S3. Genome annotation of Burkholderia phage Bcep43
ORF	Strand	Start	End	Product	Function
ORF1	-	10	897	hypothetical protein	Hypothetical protein
ORF2	-	1038	1238	gp02	Hypothetical protein
ORF3	-	1276	1710	virion structural protein	Structural genes
ORF4	-	1762	3267	gp04	Hypothetical protein
ORF5	-	3343	3879	gp05	Hypothetical protein
ORF6	-	3876	4334	head protein	Structural genes
ORF7	-	4331	4798	tail completion or Neck1 protein	Structural genes
ORF8	-	4795	5271	virion structural protein	Structural genes
ORF9	-	5284	5667	gp09	Hypothetical protein
ORF10	-	5731	6519	gp10	Hypothetical protein
ORF11	-	6676	7140	gp11	Hypothetical protein
ORF12	-	7250	8260	major head protein	Structural genes
ORF13	-	8319	8822	minor head protein	Structural genes
ORF14	-	8868	10259	head maturation protease	Structural genes
ORF15	+	10407	10988	RusA-like Holliday junction resolvase	DNA replication and repair
ORF16	-	10985	11926	head morphogenesis	Structural genes
ORF17	-	11926	14010	portal protein	Structural genes
ORF18	-	14013	15536	terminase large subunit	Packaging genes
ORF19	-	15526	16038	gp19	Hypothetical protein
ORF20	+	16436	17710	exonuclease	DNA replication and repair
ORF21	+	17948	18655	gp21	Hypothetical protein
ORF22	+	18754	19140	RusA-like Holliday junction resolvase	DNA replication and repair
ORF23	+	19189	19494	gp23	Hypothetical protein
ORF24	+	19491	19820	membrane protein	Structural genes
ORF25	+	19699	20019	gp25	Hypothetical protein
ORF26	+	20045	20566	gp26	Hypothetical protein
ORF27	+	20568	21335	endolysin	Lysis
ORF28	+	21403	21963	gp28	Hypothetical protein
ORF29	-	22174	22521	holin	Lysis
ORF30	-	22174	22500	holin	Lysis
ORF31	-	22532	23845	tail fiber protein	Structural genes
ORF32	-	23856	24533	structural protein	Structural genes
ORF33	-	24541	25809	baseplate wedge subunit	Structural genes
ORF34	-	25861	26040	gp34	Hypothetical protein
ORF35	-	26264	26458	gp35	Hypothetical protein
ORF36	-	26461	27204	gp36	Hypothetical protein
ORF37	-	27197	27388	gp37	Hypothetical protein
ORF38	-	27385	28311	gp38	Hypothetical protein
ORF39	-	28327	28845	gp39	Hypothetical protein
ORF40	-	28861	29007	gp40	Hypothetical protein
ORF41	-	29018	29224	gp41	Hypothetical protein
ORF42	-	29221	29400	gp42	Hypothetical protein
ORF43	-	29468	31321	tail length tape measure protein	Structural genes
ORF44	-	31325	31924	gp44	Hypothetical protein
ORF45	-	31929	32339	tail assembly chaperone	Structural genes
ORF46	-	32336	32848	gp46	Hypothetical protein
ORF47	-	33029	33253	gp47	Hypothetical protein
ORF48	-	33321	35394	tail fiber protein	Structural genes
ORF49	-	35397	35786	gp49	Hypothetical protein
ORF50	-	35783	36163	baseplate wedge subunit	Structural genes
ORF51	+	36570	39191	DNA primase	DNA replication and repair
ORF52	+	39212	39355	gp52	Hypothetical protein
ORF53	+	39352	39672	gp53	Hypothetical protein
ORF54	+	39669	39875	gp54	Hypothetical protein
ORF55	+	39872	40027	gp55	Hypothetical protein
ORF56	+	40047	40256	gp56	Hypothetical protein
ORF57	+	40377	42221	DNA helicase	DNA replication and repair
ORF58	+	42232	43317	gp58	Hypothetical protein
ORF59	+	43304	43519	gp59	Hypothetical protein
ORF60	+	43532	43768	gp60	Hypothetical protein
ORF61	+	43835	45805	DNA polymerase	DNA replication and repair
ORF62	+	45849	46349	gp62	Hypothetical protein
ORF63	+	46435	46746	gp63	Hypothetical protein
ORF64	+	46783	47607	tail protein	Structural genes
ORF65	+	47653	47997	membrane protein	Structural genes
Base on the gbk file of Burkholderia phage Bcep43 (NC_005342.2) organized into table, and the function in the table are classified according to product.

## Sheet: Table S4
Supplementary Table S4. Genome annotation of Burkholderia phage BcepNY3
ORF	Strand	Start	End	Product	Function
ORF1	-	17	217	BcepNY3gp01	Hypothetical protein
ORF2	-	255	689	virion structural protein	Structural genes
ORF3	-	741	2246	BcepNY3gp03	Hypothetical protein
ORF4	-	2322	2858	BcepNY3gp04	Hypothetical protein
ORF5	-	2855	3313	head protein	Structural genes
ORF6	-	3310	3777	tail completion or Neck1 protein	Structural genes
ORF7	-	3774	4250	virion structural protein	Structural genes
ORF8	-	4263	4646	BcepNY3gp08	Hypothetical protein
ORF9	-	4738	5469	DNA methylase	DNA replication and repair
ORF10	-	5626	6069	BcepNY3gp10	Hypothetical protein
ORF11	-	6179	7189	major head protein	Structural genes
ORF12	-	7248	7751	minor head protein	Structural genes
ORF13-1	-	7797	9188	head maturation protease	Structural genes
ORF13-2	-	7797	8594	head maturation protease	Structural genes
ORF14	+	9385	9513	BcepNY3gp14	Hypothetical protein
ORF15	-	9555	10499	head morphogenesis	Structural genes
ORF16	-	10499	12586	portal protein	Structural genes
ORF17	-	12589	14112	terminase large subunit	Packaging genes
ORF18	-	14102	14599	BcepNY3gp18	Hypothetical protein
ORF19	+	14998	16251	exonuclease	DNA replication and repair
RNA20	+	16343	16423	tRNA-Tyr	tRNA
ORF21	+	16472	17182	BcepNY3gp20	Hypothetical protein
ORF22	+	17281	17676	RusA-like Holliday junction resolvase	DNA replication and repair
ORF23	+	17725	18030	BcepNY3gp22	Hypothetical protein
ORF24	+	18027	18356	membrane protein	Structural genes
ORF25	+	18235	18555	Rz-1	Lysis
ORF26	+	18581	19096	BcepNY3gp25	Hypothetical protein
ORF27	+	19098	19865	endolysin	Lysis
ORF28	+	19933	20502	BcepNY3gp27	Hypothetical protein
ORF29	-	20713	21060	holin	Lysis
ORF30	-	21057	21236	BcepNY3gp29	Hypothetical protein
ORF31	-	21241	22659	tail fiber protein	Structural genes
ORF32	-	22670	23347	structural protein	Structural genes
ORF33	-	23344	24612	baseplate wedge subunit	Structural genes
ORF34	-	24664	24843	BcepNY3gp33	Hypothetical protein
ORF35	-	24845	24994	BcepNY3gp34	Hypothetical protein
ORF36	-	25066	25260	BcepNY3gp35	Hypothetical protein
ORF37	-	25263	26006	baseplate assembly protein	Structural genes
ORF38	-	25999	26190	BcepNY3gp37	Hypothetical protein
ORF39	-	26187	27113	BcepNY3gp38	Hypothetical protein
ORF40	-	27110	27406	BcepNY3gp39	Hypothetical protein
ORF41	-	27406	27927	BcepNY3gp40	Hypothetical protein
ORF42	-	27943	28089	BcepNY3gp41	Hypothetical protein
ORF43	-	28098	28274	BcepNY3gp42	Hypothetical protein
ORF44	-	28301	28564	BcepNY3gp43	Hypothetical protein
ORF45	-	28633	30486	tail length tape measure protein	Structural genes
ORF46	-	30490	31089	BcepNY3gp45	Hypothetical protein
ORF47	-	31094	31504	tail assembly chaperone	Structural genes
ORF48	-	31501	32013	BcepNY3gp47	Hypothetical protein
ORF49	-	32167	32358	BcepNY3gp48	Hypothetical protein
ORF50	-	32362	32586	BcepNY3gp49	Hypothetical protein
ORF51	-	32653	34218	tail fiber protein	Structural genes
ORF52	-	34215	34604	BcepNY3gp51	Hypothetical protein
ORF53	-	34601	34981	baseplate wedge subunit	Structural genes
ORF54	+	35537	38011	DNA primase	DNA replication and repair
ORF55	+	38032	38175	BcepNY3gp54	Hypothetical protein
ORF56	+	38178	38492	BcepNY3gp55	Hypothetical protein
ORF57	+	38489	38695	BcepNY3gp56	Hypothetical protein
ORF58	+	38692	38847	BcepNY3gp57	Hypothetical protein
ORF59	+	38867	39076	BcepNY3gp58	Hypothetical protein
ORF60	+	39197	41038	DNA helicase	DNA replication and repair
ORF61	+	41022	42077	BcepNY3gp60	Hypothetical protein
ORF62	+	42064	42279	BcepNY3gp61	Hypothetical protein
ORF63	+	42292	42495	XRE transcription regulator	Transcription regulator
ORF64	+	42505	42696	BcepNY3gp63	Hypothetical protein
ORF65	+	42721	42894	BcepNY3gp64	Hypothetical protein
ORF66	+	42960	44930	DNA polymerase	DNA replication and repair
ORF67	+	44974	45474	BcepNY3gp66	Hypothetical protein
ORF68	+	45560	45871	BcepNY3gp67	Hypothetical protein
ORF69	+	45908	46714	tail protein	Structural genes
ORF70	+	46761	47102	membrane protein	Structural genes
Base on the gbk file of Burkholderia phage BcepNY3 (NC_009604.1) organized into table, and the function in the table are classified according to product.

## Sheet: Table S5
Supplementary Table S5. The results of final_assignments by vContact3. A table containing the predictions (and references, where identified) of the input genomes. Headers are the following: GenomeName, RefSeqID, Proteins, References, Size. Then realm, phylum, class, order, family, subfamily and genus for both Reference (if available) and prediction.
Index	GenomeName	RefSeqID	Proteins	Reference	Size (Kb)	realm (Reference)	realm (prediction)	phylum (Reference)	phylum (prediction)	class (Reference)	class (prediction)	order (Reference)	order (prediction)	family (Reference)	family (prediction)	subfamily (Reference)	subfamily (prediction)	genus (Reference)	genus (prediction)	network
0	Xanthomonas phage XacF1	AB910602.1	13	TRUE	7.325	Monodnaviria	Monodnaviria	Hofneiviricota	Hofneiviricota|Saleviricota|Phixviricota	Faserviricetes	Faserviricetes|Huolimaviricetes|Malgrandaviricetes	Tubulavirales		Inoviridae				Coriovirus		Fully clustered
1	Synechococcus phage S-PM2	AF363675.1	244	TRUE	10.095	Duplodnaviria	Duplodnaviria	Uroviricota	Uroviricota	Caudoviricetes	Caudoviricetes		novel_order_58_of_Caudoviricetes	Kyanoviridae	Kyanoviridae		novel_subfamily_1_of_Kyanoviridae	Nodensvirus	Nodensvirus	Fully clustered
2	Vibrio phage VSKK	AF452449.2	6	TRUE	6.834	Monodnaviria	Monodnaviria	Hofneiviricota	Hofneiviricota|Saleviricota|Phixviricota	Faserviricetes	Faserviricetes|Huolimaviricetes|Malgrandaviricetes	Tubulavirales		Inoviridae				Fibrovirus		Fully clustered
3	Staphylococcus phage K	AY176327.1	233	TRUE	127.395	Duplodnaviria	Duplodnaviria	Uroviricota	Uroviricota	Caudoviricetes	Caudoviricetes		novel_order_8_of_Caudoviricetes	Herelleviridae	Herelleviridae	Twortvirinae	Twortvirinae	Kayvirus	Kayvirus	Fully clustered
4	Mycoplasma phage phiMFV1	AY583235.1	17	TRUE	23.3		No Realm													Lower clustered then removed
5	Natrinema versiforme icosahedral virus 1	BK013337.1	26	TRUE	18.925	Varidnaviria	Varidnaviria	Dividoviricota	Dividoviricota|Preplasmiviricota	Laserviricetes	Laserviricetes|Tectiliviricetes	Halopanivirales	Halopanivirales	Simuloviridae	Simuloviridae		noRef_of_Simuloviridae	Yingchengvirus	Yingchengvirus	Fully clustered
6	Haloterrigena jeotgali icosahedral virus 1	BK013338.1	30	TRUE	17.189	Varidnaviria	Varidnaviria	Dividoviricota	Dividoviricota|Preplasmiviricota	Laserviricetes	Laserviricetes|Tectiliviricetes	Halopanivirales	Halopanivirales	Simuloviridae	Simuloviridae		noRef_of_Simuloviridae	Yingchengvirus	Yingchengvirus	Fully clustered
7	Streptococcus phage VS-2018a	CP029253.1	54	TRUE	39.878	Duplodnaviria	Duplodnaviria	Uroviricota	Uroviricota	Caudoviricetes	Caudoviricetes		novel_order_12_of_Caudoviricetes		Aliceevansviridae		novel_subfamily_0_of_Aliceevansviridae		Brussowvirus	Fully clustered
8	Bacillus phage Cherry	DQ222851.1	51	TRUE	36.615	Duplodnaviria	Duplodnaviria	Uroviricota	Uroviricota	Caudoviricetes	Caudoviricetes		novel_order_11_of_Caudoviricetes		novel_family_12_of_novel_order_11_of_Caudoviricetes		novel_subfamily_0_of_novel_family_12_of_novel_order_11_of_Caudoviricetes	Wbetavirus	Wbetavirus	Fully clustered
9	Bacillus phage Gamma	DQ222855.1	103	TRUE	38.067	Duplodnaviria	Duplodnaviria	Uroviricota	Uroviricota	Caudoviricetes	Caudoviricetes		novel_order_11_of_Caudoviricetes		novel_family_12_of_novel_order_11_of_Caudoviricetes		novel_subfamily_0_of_novel_family_12_of_novel_order_11_of_Caudoviricetes	Wbetavirus	Wbetavirus	Fully clustered
10	Enterobacteria phage phi80	FN582354.1	63	TRUE	23.229	Duplodnaviria	Duplodnaviria	Uroviricota	Uroviricota	Caudoviricetes	Caudoviricetes		novel_order_35_of_Caudoviricetes		novel_family_1_of_novel_order_35_of_Caudoviricetes		Sepvirinae		novel_genus_1_of_Sepvirinae	Fully clustered
11	Ruegeria phage DSS3-P1	HQ632855.1	82	TRUE	60.467	Duplodnaviria	Duplodnaviria	Uroviricota	Uroviricota	Caudoviricetes	Caudoviricetes		novel_order_32_of_Caudoviricetes	Casjensviridae	Casjensviridae		novel_subfamily_3_of_Casjensviridae		novel_genus_0_of_novel_subfamily_3_of_Casjensviridae	Fully clustered
12	Enterobacteria phage T7M	JF906059.1	55	TRUE	28.579	Duplodnaviria	Duplodnaviria	Uroviricota	Uroviricota	Caudoviricetes	Caudoviricetes		novel_order_39_of_Caudoviricetes	Autographiviridae	Autographiviridae	Studiervirinae	Studiervirinae	Teetrevirus	Teetrevirus	Fully clustered
13	Thermococcus prieurii virus 1	JF917095.1	28	TRUE	21.592		No Realm													Edges removed
14	Synechococcus phage S-CAM8	JF974299.2	204	TRUE	171.405	Duplodnaviria	Duplodnaviria	Uroviricota	Uroviricota	Caudoviricetes	Caudoviricetes		novel_order_58_of_Caudoviricetes	Kyanoviridae	Kyanoviridae		novel_subfamily_1_of_Kyanoviridae	Neritesvirus	Neritesvirus|Brizovirus|Acionnavirus|Macariavirus|Nereusvirus	Fully clustered
15	Synechococcus phage S-CBP42	JF974300.1	51	TRUE	43.241	Duplodnaviria	Duplodnaviria	Uroviricota	Uroviricota	Caudoviricetes	Caudoviricetes		novel_order_39_of_Caudoviricetes	Autographiviridae	Autographiviridae		novel_subfamily_6_of_Autographiviridae	Aegirvirus	Aegirvirus	Fully clustered
16	Enterobacteria phage IME10	JN600960.1	27	TRUE	39.646	Duplodnaviria	Duplodnaviria	Uroviricota	Uroviricota	Caudoviricetes	Caudoviricetes		novel_order_35_of_Caudoviricetes		novel_family_0_of_novel_order_35_of_Caudoviricetes		Hendrixvirinae	Lederbergvirus	Lederbergvirus	Fully clustered
17	Caulobacter phage phiCbK	JX163858.1	342	TRUE	205.504	Duplodnaviria	Duplodnaviria	Uroviricota	Uroviricota	Caudoviricetes	Caudoviricetes		novel_order_22_of_Caudoviricetes		novel_family_0_of_novel_order_22_of_Caudoviricetes	Dolichocephalovirinae	Dolichocephalovirinae	Shapirovirus	Shapirovirus	Fully clustered
18	Pseudoalteromonas phage TW1	KC542353.1	62	TRUE	39.94	Duplodnaviria	Duplodnaviria	Uroviricota	Uroviricota	Caudoviricetes	Caudoviricetes		novel_order_38_of_Caudoviricetes		novel_family_2_of_novel_order_38_of_Caudoviricetes		novel_subfamily_2_of_novel_family_2_of_novel_order_38_of_Caudoviricetes		novel_genus_0_of_novel_subfamily_2_of_novel_family_2_of_novel_order_38_of_Caudoviricetes	Fully clustered
19	Bacillus phage Basilisk	KC595511.2	138	TRUE	82.008	Duplodnaviria	Duplodnaviria	Uroviricota	Uroviricota	Caudoviricetes	Caudoviricetes		novel_order_8_of_Caudoviricetes		novel_family_0_of_novel_order_8_of_Caudoviricetes		novel_subfamily_0_of_novel_family_0_of_novel_order_8_of_Caudoviricetes		novel_genus_0_of_novel_subfamily_0_of_novel_family_0_of_novel_order_8_of_Caudoviricetes	Fully clustered
20	Pseudomonas phage LKA5	KC900378.1	66	TRUE	64.746	Duplodnaviria	Duplodnaviria	Uroviricota	Uroviricota	Caudoviricetes	Caudoviricetes		novel_order_26_of_Caudoviricetes		novel_family_3_of_novel_order_26_of_Caudoviricetes		novel_subfamily_0_of_novel_family_3_of_novel_order_26_of_Caudoviricetes	Hollowayvirus	Hollowayvirus	Fully clustered
21	Pseudoalteromonas phage HS5	KF302032.1	73	TRUE	37.73	Duplodnaviria	Duplodnaviria	Uroviricota	Uroviricota	Caudoviricetes	Caudoviricetes		novel_order_38_of_Caudoviricetes		novel_family_3_of_novel_order_38_of_Caudoviricetes		novel_subfamily_0_of_novel_family_3_of_novel_order_38_of_Caudoviricetes		novel_genus_0_of_novel_subfamily_0_of_novel_family_3_of_novel_order_38_of_Caudoviricetes	Fully clustered
22	Pseudoalteromonas phage HS1	KF302033.1	75	TRUE	37.211	Duplodnaviria	Duplodnaviria	Uroviricota	Uroviricota	Caudoviricetes	Caudoviricetes		novel_order_38_of_Caudoviricetes		novel_family_3_of_novel_order_38_of_Caudoviricetes		novel_subfamily_0_of_novel_family_3_of_novel_order_38_of_Caudoviricetes		novel_genus_0_of_novel_subfamily_0_of_novel_family_3_of_novel_order_38_of_Caudoviricetes	Fully clustered
23	Pseudoalteromonas phage HS6	KF302035.1	62	TRUE	35.33	Duplodnaviria	Duplodnaviria	Uroviricota	Uroviricota	Caudoviricetes	Caudoviricetes		novel_order_32_of_Caudoviricetes		novel_family_5_of_novel_order_32_of_Caudoviricetes		novel_subfamily_2_of_novel_family_5_of_novel_order_32_of_Caudoviricetes		novel_genus_0_of_novel_subfamily_2_of_novel_family_5_of_novel_order_32_of_Caudoviricetes	Lower clustered then removed
24	Vibrio phage pre-CTX	KP972568.1	14	TRUE	6.722	Monodnaviria	Monodnaviria	Hofneiviricota	Hofneiviricota|Saleviricota|Phixviricota	Faserviricetes	Faserviricetes|Huolimaviricetes|Malgrandaviricetes	Tubulavirales		Inoviridae						Fully clustered
25	Gordonia phage GMA2	KR063281.1	126	TRUE	103.424	Duplodnaviria	Duplodnaviria	Uroviricota	Uroviricota	Caudoviricetes	Caudoviricetes		novel_order_71_of_Caudoviricetes		novel_family_0_of_novel_order_71_of_Caudoviricetes		novel_subfamily_0_of_novel_family_0_of_novel_order_71_of_Caudoviricetes		novel_genus_2_of_novel_subfamily_0_of_novel_family_0_of_novel_order_71_of_Caudoviricetes	Fully clustered
26	Stenotrophomonas phage vB_SmaS-DLP_1	KR537872.1	57	TRUE	42.887	Duplodnaviria	Duplodnaviria	Uroviricota	Uroviricota	Caudoviricetes	Caudoviricetes		novel_order_31_of_Caudoviricetes		Mesyanzhinovviridae		novel_subfamily_3_of_Mesyanzhinovviridae	Septimatrevirus	Septimatrevirus	Fully clustered
27	Bacillus phage PBC4	KT070866.1	123	TRUE	80.647	Duplodnaviria	Duplodnaviria	Uroviricota	Uroviricota	Caudoviricetes	Caudoviricetes		novel_order_8_of_Caudoviricetes		novel_family_0_of_novel_order_8_of_Caudoviricetes		novel_subfamily_0_of_novel_family_0_of_novel_order_8_of_Caudoviricetes		novel_genus_0_of_novel_subfamily_0_of_novel_family_0_of_novel_order_8_of_Caudoviricetes	Fully clustered
28	Bacillus phage PBC2	KT070867.1	251	TRUE	168.689	Duplodnaviria	Duplodnaviria	Uroviricota	Uroviricota	Caudoviricetes	Caudoviricetes		novel_order_8_of_Caudoviricetes		novel_family_1_of_novel_order_8_of_Caudoviricetes		novel_subfamily_1_of_novel_family_1_of_novel_order_8_of_Caudoviricetes		novel_genus_0_of_novel_subfamily_1_of_novel_family_1_of_novel_order_8_of_Caudoviricetes	Fully clustered
29	Streptococcus phage 73	KT717083.1	46	TRUE	36.733	Duplodnaviria	Duplodnaviria	Uroviricota	Uroviricota	Caudoviricetes	Caudoviricetes		novel_order_12_of_Caudoviricetes	Aliceevansviridae	Aliceevansviridae		novel_subfamily_0_of_Aliceevansviridae	Moineauvirus	Moineauvirus	Fully clustered
30	Streptococcus phage 53	KT717084.1	41	TRUE	34.239	Duplodnaviria	Duplodnaviria	Uroviricota	Uroviricota	Caudoviricetes	Caudoviricetes		novel_order_12_of_Caudoviricetes	Aliceevansviridae	Aliceevansviridae		novel_subfamily_0_of_Aliceevansviridae	Moineauvirus	Moineauvirus	Fully clustered
31	Streptococcus phage 128	KT717085.1	40	TRUE	34.593	Duplodnaviria	Duplodnaviria	Uroviricota	Uroviricota	Caudoviricetes	Caudoviricetes		novel_order_12_of_Caudoviricetes	Aliceevansviridae	Aliceevansviridae		novel_subfamily_0_of_Aliceevansviridae	Moineauvirus	Moineauvirus	Fully clustered
32	Pseudomonas phage AAT-1	KU204984.2	76	TRUE	57.599	Duplodnaviria	Duplodnaviria	Uroviricota	Uroviricota	Caudoviricetes	Caudoviricetes		novel_order_31_of_Caudoviricetes		Mesyanzhinovviridae		Bradleyvirinae|Rabinowitzvirinae	Pamexvirus	Pamexvirus	Fully clustered
33	Gordonia phage Howe	KU252585.1	80	TRUE	53.182	Duplodnaviria	Duplodnaviria	Uroviricota	Uroviricota	Caudoviricetes	Caudoviricetes		novel_order_78_of_Caudoviricetes		novel_family_1_of_novel_order_78_of_Caudoviricetes		Nymbaxtervirinae		novel_genus_1_of_Nymbaxtervirinae	Fully clustered
34	Cyanophage S-RIM44	KU594607.1	235	TRUE	192.999	Duplodnaviria	Duplodnaviria	Uroviricota	Uroviricota	Caudoviricetes	Caudoviricetes		novel_order_58_of_Caudoviricetes	Kyanoviridae	Kyanoviridae		novel_subfamily_1_of_Kyanoviridae	Vellamovirus	Vellamovirus	Fully clustered
35	Pseudomonas phage phiAH14a	KU708004.1	95	TRUE	55.06	Duplodnaviria	Duplodnaviria	Uroviricota	Uroviricota	Caudoviricetes	Caudoviricetes		novel_order_35_of_Caudoviricetes		novel_family_5_of_novel_order_35_of_Caudoviricetes		novel_subfamily_0_of_novel_family_5_of_novel_order_35_of_Caudoviricetes		novel_genus_2_of_novel_subfamily_0_of_novel_family_5_of_novel_order_35_of_Caudoviricetes	Fully clustered
36	Pseudoalteromonas phage vB_PspS-H40/1	KU747973.1	73	TRUE	45.306	Duplodnaviria	Duplodnaviria	Uroviricota	Uroviricota	Caudoviricetes	Caudoviricetes		novel_order_38_of_Caudoviricetes		novel_family_2_of_novel_order_38_of_Caudoviricetes		novel_subfamily_1_of_novel_family_2_of_novel_order_38_of_Caudoviricetes		novel_genus_0_of_novel_subfamily_1_of_novel_family_2_of_novel_order_38_of_Caudoviricetes	Fully clustered
37	Streptomyces phage Chymera	KU958700.1	55	TRUE	34.742	Duplodnaviria	Duplodnaviria	Uroviricota	Uroviricota	Caudoviricetes	Caudoviricetes		novel_order_68_of_Caudoviricetes		novel_family_4_of_novel_order_68_of_Caudoviricetes		novel_subfamily_0_of_novel_family_4_of_novel_order_68_of_Caudoviricetes		novel_genus_0_of_novel_subfamily_0_of_novel_family_4_of_novel_order_68_of_Caudoviricetes	Lower clustered then removed
38	Pseudomonas phage phiYY	KX074201.1|NC_042071.1|KX074202.1|NC_042072.1|KX074203.1|NC_042073.1	18	TRUE	13.514	Riboviria	Riboviria	Duplornaviricota	Duplornaviricota|Lenarviricota	Vidaverviricetes	Vidaverviricetes|Leviviricetes	Mindivirales		Cystoviridae				Cystovirus		Lower clustered then removed
39	Pseudomonas phage vB_Pae575P-3	KX171209.1	92	TRUE	72.728	Duplodnaviria	Duplodnaviria	Uroviricota	Uroviricota	Caudoviricetes	Caudoviricetes		novel_order_54_of_Caudoviricetes	Schitoviridae	Schitoviridae	Migulavirinae	Migulavirinae	Litunavirus	Litunavirus	Fully clustered
40	Shigella phage KNP5	KX452698.1	278	TRUE	193.624	Duplodnaviria	Duplodnaviria	Uroviricota	Uroviricota	Caudoviricetes	Caudoviricetes		novel_order_58_of_Caudoviricetes	Straboviridae	Straboviridae	Tevenvirinae	Tevenvirinae|Twarogvirinae	Tequatrovirus	Tequatrovirus|Mosigvirus	Fully clustered
41	Streptococcus phage SpGS-1	KX550065.1	53	TRUE	37.631	Duplodnaviria	Duplodnaviria	Uroviricota	Uroviricota	Caudoviricetes	Caudoviricetes		novel_order_12_of_Caudoviricetes		Aliceevansviridae		novel_subfamily_0_of_Aliceevansviridae||novel_family_6_of_novel_order_12_of_Caudoviricetes		Paclarkvirus	Fully clustered
42	Rhodococcus phage ChewyVIII	KX557288.1	95	TRUE	69.165	Duplodnaviria	Duplodnaviria	Uroviricota	Uroviricota	Caudoviricetes	Caudoviricetes		novel_order_76_of_Caudoviricetes	Zierdtviridae	Zierdtviridae		Emilbogenvirinae		novel_genus_0_of_Emilbogenvirinae	Lower clustered then removed
43	Salmonella phage SE-W109	KX649889.1	63	TRUE	42.147	Duplodnaviria	Duplodnaviria	Uroviricota	Uroviricota	Caudoviricetes	Caudoviricetes		novel_order_35_of_Caudoviricetes		novel_family_19_of_novel_order_35_of_Caudoviricetes	Guernseyvirinae	Guernseyvirinae	Jerseyvirus	Jerseyvirus	Fully clustered
44	Ochrobactrum phage POA1180	KX669658.1	58	TRUE	41.655	Duplodnaviria	Duplodnaviria	Uroviricota	Uroviricota	Caudoviricetes	Caudoviricetes		novel_order_32_of_Caudoviricetes		novel_family_1_of_novel_order_32_of_Caudoviricetes		novel_subfamily_2_of_novel_family_1_of_novel_order_32_of_Caudoviricetes		novel_genus_0_of_novel_subfamily_2_of_novel_family_1_of_novel_order_32_of_Caudoviricetes	Lower clustered then removed
45	Streptococcus phage CHPC577	KX879641.1	50	TRUE	35.129	Duplodnaviria	Duplodnaviria	Uroviricota	Uroviricota	Caudoviricetes	Caudoviricetes		novel_order_12_of_Caudoviricetes		Aliceevansviridae		novel_subfamily_0_of_Aliceevansviridae		Piorkowskivirus	Fully clustered
46	Streptococcus phage CHPC926	KX879642.1	44	TRUE	30.077	Duplodnaviria	Duplodnaviria	Uroviricota	Uroviricota	Caudoviricetes	Caudoviricetes		novel_order_12_of_Caudoviricetes		Aliceevansviridae		novel_subfamily_0_of_Aliceevansviridae		Piorkowskivirus	Fully clustered
47	Streptococcus phage CHPC1151	KX879643.1	46	TRUE	33.507	Duplodnaviria	Duplodnaviria	Uroviricota	Uroviricota	Caudoviricetes	Caudoviricetes		novel_order_12_of_Caudoviricetes		Aliceevansviridae		novel_subfamily_0_of_Aliceevansviridae		novel_genus_3_of_novel_subfamily_0_of_Aliceevansviridae	Fully clustered
48	Pseudomonas phage JG054	KX898400.1	74	TRUE	57.839	Duplodnaviria	Duplodnaviria	Uroviricota	Uroviricota	Caudoviricetes	Caudoviricetes		novel_order_31_of_Caudoviricetes		Mesyanzhinovviridae	Queuovirinae	Queuovirinae	Nipunavirus	Nipunavirus	Fully clustered
49	Streptococcus phage IPP14	KY065455.1	49	TRUE	37.252	Duplodnaviria	Duplodnaviria	Uroviricota	Uroviricota	Caudoviricetes	Caudoviricetes		novel_order_12_of_Caudoviricetes		Aliceevansviridae		novel_subfamily_0_of_Aliceevansviridae||novel_family_6_of_novel_order_12_of_Caudoviricetes	Paclarkvirus	Paclarkvirus	Fully clustered
50	Streptococcus phage IPP39	KY065479.1	50	TRUE	37.761	Duplodnaviria	Duplodnaviria	Uroviricota	Uroviricota	Caudoviricetes	Caudoviricetes		novel_order_12_of_Caudoviricetes		Aliceevansviridae		novel_subfamily_0_of_Aliceevansviridae||novel_family_6_of_novel_order_12_of_Caudoviricetes	Paclarkvirus	Paclarkvirus	Fully clustered
51	Streptococcus phage IPP48	KY065487.1	52	TRUE	37.848	Duplodnaviria	Duplodnaviria	Uroviricota	Uroviricota	Caudoviricetes	Caudoviricetes		novel_order_12_of_Caudoviricetes		Aliceevansviridae		novel_subfamily_0_of_Aliceevansviridae||novel_family_6_of_novel_order_12_of_Caudoviricetes	Paclarkvirus	Paclarkvirus	Fully clustered
52	Streptococcus phage IPP52	KY065490.1	52	TRUE	36.805	Duplodnaviria	Duplodnaviria	Uroviricota	Uroviricota	Caudoviricetes	Caudoviricetes		novel_order_12_of_Caudoviricetes		Aliceevansviridae		novel_subfamily_0_of_Aliceevansviridae||novel_family_6_of_novel_order_12_of_Caudoviricetes	Paclarkvirus	Paclarkvirus	Fully clustered
53	Streptococcus phage IPP54	KY065492.1	55	TRUE	38.9	Duplodnaviria	Duplodnaviria	Uroviricota	Uroviricota	Caudoviricetes	Caudoviricetes		novel_order_12_of_Caudoviricetes		Aliceevansviridae		novel_subfamily_0_of_Aliceevansviridae||novel_family_6_of_novel_order_12_of_Caudoviricetes	Paclarkvirus	Paclarkvirus	Fully clustered
54	Streptococcus phage IPP55	KY065493.1	48	TRUE	37.847	Duplodnaviria	Duplodnaviria	Uroviricota	Uroviricota	Caudoviricetes	Caudoviricetes		novel_order_12_of_Caudoviricetes		Aliceevansviridae		novel_subfamily_0_of_Aliceevansviridae||novel_family_6_of_novel_order_12_of_Caudoviricetes	Paclarkvirus	Paclarkvirus	Fully clustered
55	Streptococcus phage IPP65	KY065501.1	50	TRUE	39.046	Duplodnaviria	Duplodnaviria	Uroviricota	Uroviricota	Caudoviricetes	Caudoviricetes		novel_order_12_of_Caudoviricetes		Aliceevansviridae		novel_subfamily_0_of_Aliceevansviridae||novel_family_6_of_novel_order_12_of_Caudoviricetes	Paclarkvirus	Paclarkvirus	Fully clustered
56	Streptococcus phage IPP66	KY065502.1	53	TRUE	37.969	Duplodnaviria	Duplodnaviria	Uroviricota	Uroviricota	Caudoviricetes	Caudoviricetes		novel_order_12_of_Caudoviricetes		Aliceevansviridae		novel_subfamily_0_of_Aliceevansviridae||novel_family_6_of_novel_order_12_of_Caudoviricetes	Paclarkvirus	Paclarkvirus	Fully clustered
57	Mycobacterium phage Taptic	KY130461.1	92	TRUE	60.973	Duplodnaviria	Duplodnaviria	Uroviricota	Uroviricota	Caudoviricetes	Caudoviricetes		novel_order_78_of_Caudoviricetes		novel_family_8_of_novel_order_78_of_Caudoviricetes		novel_subfamily_0_of_novel_family_8_of_novel_order_78_of_Caudoviricetes		novel_genus_0_of_novel_subfamily_0_of_novel_family_8_of_novel_order_78_of_Caudoviricetes	Fully clustered
58	Salmonella phage STP03	KY176369.1	70	TRUE	43.428	Duplodnaviria	Duplodnaviria	Uroviricota	Uroviricota	Caudoviricetes	Caudoviricetes		novel_order_35_of_Caudoviricetes		novel_family_19_of_novel_order_35_of_Caudoviricetes	Guernseyvirinae	Guernseyvirinae	Jerseyvirus	Jerseyvirus	Fully clustered
59	Salmonella phage LPSE1	KY379853.1	59	TRUE	41.854	Duplodnaviria	Duplodnaviria	Uroviricota	Uroviricota	Caudoviricetes	Caudoviricetes		novel_order_35_of_Caudoviricetes		novel_family_19_of_novel_order_35_of_Caudoviricetes	Guernseyvirinae	Guernseyvirinae	Jerseyvirus	Jerseyvirus	Fully clustered
60	Ochrobactrum phage POI1126	KY417925.1	78	TRUE	59.782	Duplodnaviria	Duplodnaviria	Uroviricota	Uroviricota	Caudoviricetes	Caudoviricetes		novel_order_26_of_Caudoviricetes		novel_family_2_of_novel_order_26_of_Caudoviricetes		novel_subfamily_1_of_novel_family_2_of_novel_order_26_of_Caudoviricetes		novel_genus_0_of_novel_subfamily_1_of_novel_family_2_of_novel_order_26_of_Caudoviricetes	Lower clustered then removed
61	Streptococcus phage P0091	KY705251.1	44	TRUE	35.653	Duplodnaviria	Duplodnaviria	Uroviricota	Uroviricota	Caudoviricetes	Caudoviricetes		novel_order_12_of_Caudoviricetes	Aliceevansviridae	Aliceevansviridae		novel_subfamily_0_of_Aliceevansviridae	Moineauvirus	Moineauvirus	Fully clustered
62	Streptococcus phage P0092	KY705252.1	50	TRUE	34.58	Duplodnaviria	Duplodnaviria	Uroviricota	Uroviricota	Caudoviricetes	Caudoviricetes		novel_order_12_of_Caudoviricetes		Aliceevansviridae		novel_subfamily_0_of_Aliceevansviridae		novel_genus_3_of_novel_subfamily_0_of_Aliceevansviridae	Fully clustered
63	Streptococcus phage P0093	KY705253.1	51	TRUE	34.932	Duplodnaviria	Duplodnaviria	Uroviricota	Uroviricota	Caudoviricetes	Caudoviricetes		novel_order_12_of_Caudoviricetes		Aliceevansviridae		novel_subfamily_0_of_Aliceevansviridae		novel_genus_3_of_novel_subfamily_0_of_Aliceevansviridae	Fully clustered
64	Streptococcus phage P0095	KY705255.1	54	TRUE	35.966	Duplodnaviria	Duplodnaviria	Uroviricota	Uroviricota	Caudoviricetes	Caudoviricetes		novel_order_12_of_Caudoviricetes		Aliceevansviridae		novel_subfamily_0_of_Aliceevansviridae		novel_genus_3_of_novel_subfamily_0_of_Aliceevansviridae	Fully clustered
65	Streptococcus phage P3681	KY705256.1	45	TRUE	36.168	Duplodnaviria	Duplodnaviria	Uroviricota	Uroviricota	Caudoviricetes	Caudoviricetes		novel_order_12_of_Caudoviricetes	Aliceevansviridae	Aliceevansviridae		novel_subfamily_0_of_Aliceevansviridae	Moineauvirus	Moineauvirus	Fully clustered
66	Streptococcus phage P3684	KY705257.1	44	TRUE	35.444	Duplodnaviria	Duplodnaviria	Uroviricota	Uroviricota	Caudoviricetes	Caudoviricetes		novel_order_12_of_Caudoviricetes	Aliceevansviridae	Aliceevansviridae		novel_subfamily_0_of_Aliceevansviridae	Moineauvirus	Moineauvirus	Fully clustered
67	Streptococcus phage P4761	KY705258.1	55	TRUE	38.139	Duplodnaviria	Duplodnaviria	Uroviricota	Uroviricota	Caudoviricetes	Caudoviricetes		novel_order_12_of_Caudoviricetes		Aliceevansviridae		novel_subfamily_0_of_Aliceevansviridae		Brussowvirus	Fully clustered
68	Streptococcus phage P5641	KY705259.1	52	TRUE	37.235	Duplodnaviria	Duplodnaviria	Uroviricota	Uroviricota	Caudoviricetes	Caudoviricetes		novel_order_12_of_Caudoviricetes	Aliceevansviridae	Aliceevansviridae		novel_subfamily_0_of_Aliceevansviridae	Moineauvirus	Moineauvirus	Fully clustered
69	Streptococcus phage P5651	KY705260.1	43	TRUE	34.292	Duplodnaviria	Duplodnaviria	Uroviricota	Uroviricota	Caudoviricetes	Caudoviricetes		novel_order_12_of_Caudoviricetes	Aliceevansviridae	Aliceevansviridae		novel_subfamily_0_of_Aliceevansviridae	Moineauvirus	Moineauvirus	Fully clustered
70	Streptococcus phage P7132	KY705262.1	44	TRUE	35.843	Duplodnaviria	Duplodnaviria	Uroviricota	Uroviricota	Caudoviricetes	Caudoviricetes		novel_order_12_of_Caudoviricetes	Aliceevansviridae	Aliceevansviridae		novel_subfamily_0_of_Aliceevansviridae	Moineauvirus	Moineauvirus	Fully clustered
71	Streptococcus phage P7133	KY705263.1	42	TRUE	33.284	Duplodnaviria	Duplodnaviria	Uroviricota	Uroviricota	Caudoviricetes	Caudoviricetes		novel_order_12_of_Caudoviricetes	Aliceevansviridae	Aliceevansviridae		novel_subfamily_0_of_Aliceevansviridae	Moineauvirus	Moineauvirus	Fully clustered
72	Streptococcus phage P7134	KY705264.1	45	TRUE	34.019	Duplodnaviria	Duplodnaviria	Uroviricota	Uroviricota	Caudoviricetes	Caudoviricetes		novel_order_12_of_Caudoviricetes	Aliceevansviridae	Aliceevansviridae		novel_subfamily_0_of_Aliceevansviridae	Moineauvirus	Moineauvirus	Fully clustered
73	Streptococcus phage P7151	KY705265.1	47	TRUE	35.025	Duplodnaviria	Duplodnaviria	Uroviricota	Uroviricota	Caudoviricetes	Caudoviricetes		novel_order_12_of_Caudoviricetes	Aliceevansviridae	Aliceevansviridae		novel_subfamily_0_of_Aliceevansviridae	Moineauvirus	Moineauvirus	Fully clustered
74	Streptococcus phage P7152	KY705266.1	46	TRUE	35.663	Duplodnaviria	Duplodnaviria	Uroviricota	Uroviricota	Caudoviricetes	Caudoviricetes		novel_order_12_of_Caudoviricetes	Aliceevansviridae	Aliceevansviridae		novel_subfamily_0_of_Aliceevansviridae	Moineauvirus	Moineauvirus	Fully clustered
75	Streptococcus phage P7154	KY705267.1	42	TRUE	34.507	Duplodnaviria	Duplodnaviria	Uroviricota	Uroviricota	Caudoviricetes	Caudoviricetes		novel_order_12_of_Caudoviricetes	Aliceevansviridae	Aliceevansviridae		novel_subfamily_0_of_Aliceevansviridae	Moineauvirus	Moineauvirus	Fully clustered
76	Streptococcus phage P7571	KY705268.1	49	TRUE	34.907	Duplodnaviria	Duplodnaviria	Uroviricota	Uroviricota	Caudoviricetes	Caudoviricetes		novel_order_12_of_Caudoviricetes	Aliceevansviridae	Aliceevansviridae		novel_subfamily_0_of_Aliceevansviridae	Brussowvirus	Brussowvirus	Fully clustered
77	Streptococcus phage P7573	KY705270.1	48	TRUE	37.715	Duplodnaviria	Duplodnaviria	Uroviricota	Uroviricota	Caudoviricetes	Caudoviricetes		novel_order_12_of_Caudoviricetes	Aliceevansviridae	Aliceevansviridae		novel_subfamily_0_of_Aliceevansviridae	Moineauvirus	Moineauvirus	Fully clustered
78	Streptococcus phage P7574	KY705271.1	49	TRUE	36.298	Duplodnaviria	Duplodnaviria	Uroviricota	Uroviricota	Caudoviricetes	Caudoviricetes		novel_order_12_of_Caudoviricetes	Aliceevansviridae	Aliceevansviridae		novel_subfamily_0_of_Aliceevansviridae	Moineauvirus	Moineauvirus	Fully clustered
79	Streptococcus phage P7601	KY705272.1	51	TRUE	35.395	Duplodnaviria	Duplodnaviria	Uroviricota	Uroviricota	Caudoviricetes	Caudoviricetes		novel_order_12_of_Caudoviricetes	Aliceevansviridae	Aliceevansviridae		novel_subfamily_0_of_Aliceevansviridae	Moineauvirus	Moineauvirus	Fully clustered
80	Streptococcus phage P7602	KY705273.1	51	TRUE	37.202	Duplodnaviria	Duplodnaviria	Uroviricota	Uroviricota	Caudoviricetes	Caudoviricetes		novel_order_12_of_Caudoviricetes	Aliceevansviridae	Aliceevansviridae		novel_subfamily_0_of_Aliceevansviridae	Moineauvirus	Moineauvirus	Fully clustered
81	Streptococcus phage P7631	KY705274.1	48	TRUE	36.164	Duplodnaviria	Duplodnaviria	Uroviricota	Uroviricota	Caudoviricetes	Caudoviricetes		novel_order_12_of_Caudoviricetes	Aliceevansviridae	Aliceevansviridae		novel_subfamily_0_of_Aliceevansviridae	Moineauvirus	Moineauvirus	Fully clustered
82	Streptococcus phage P7632	KY705275.1	47	TRUE	35.988	Duplodnaviria	Duplodnaviria	Uroviricota	Uroviricota	Caudoviricetes	Caudoviricetes		novel_order_12_of_Caudoviricetes	Aliceevansviridae	Aliceevansviridae		novel_subfamily_0_of_Aliceevansviridae	Moineauvirus	Moineauvirus	Fully clustered
83	Streptococcus phage P7633	KY705276.1	47	TRUE	35.921	Duplodnaviria	Duplodnaviria	Uroviricota	Uroviricota	Caudoviricetes	Caudoviricetes		novel_order_12_of_Caudoviricetes	Aliceevansviridae	Aliceevansviridae		novel_subfamily_0_of_Aliceevansviridae	Moineauvirus	Moineauvirus	Fully clustered
84	Streptococcus phage P7951	KY705277.1	47	TRUE	34.123	Duplodnaviria	Duplodnaviria	Uroviricota	Uroviricota	Caudoviricetes	Caudoviricetes		novel_order_12_of_Caudoviricetes		Aliceevansviridae		novel_subfamily_0_of_Aliceevansviridae		Brussowvirus	Fully clustered
85	Streptococcus phage P7952	KY705278.1	48	TRUE	37.594	Duplodnaviria	Duplodnaviria	Uroviricota	Uroviricota	Caudoviricetes	Caudoviricetes		novel_order_12_of_Caudoviricetes	Aliceevansviridae	Aliceevansviridae		novel_subfamily_0_of_Aliceevansviridae	Brussowvirus	Brussowvirus	Fully clustered
86	Streptococcus phage P7953	KY705279.1	43	TRUE	35.786	Duplodnaviria	Duplodnaviria	Uroviricota	Uroviricota	Caudoviricetes	Caudoviricetes		novel_order_12_of_Caudoviricetes	Aliceevansviridae	Aliceevansviridae		novel_subfamily_0_of_Aliceevansviridae	Brussowvirus	Brussowvirus	Fully clustered
87	Streptococcus phage P7954	KY705280.1	46	TRUE	35.688	Duplodnaviria	Duplodnaviria	Uroviricota	Uroviricota	Caudoviricetes	Caudoviricetes		novel_order_12_of_Caudoviricetes	Aliceevansviridae	Aliceevansviridae		novel_subfamily_0_of_Aliceevansviridae	Brussowvirus	Brussowvirus	Fully clustered
88	Streptococcus phage P7955	KY705281.1	50	TRUE	36.931	Duplodnaviria	Duplodnaviria	Uroviricota	Uroviricota	Caudoviricetes	Caudoviricetes		novel_order_12_of_Caudoviricetes		Aliceevansviridae		novel_subfamily_0_of_Aliceevansviridae		Brussowvirus	Fully clustered
89	Streptococcus phage P9851	KY705284.1	48	TRUE	35.835	Duplodnaviria	Duplodnaviria	Uroviricota	Uroviricota	Caudoviricetes	Caudoviricetes		novel_order_12_of_Caudoviricetes	Aliceevansviridae	Aliceevansviridae		novel_subfamily_0_of_Aliceevansviridae	Moineauvirus	Moineauvirus	Fully clustered
90	Streptococcus phage P9853	KY705286.1	45	TRUE	34.469	Duplodnaviria	Duplodnaviria	Uroviricota	Uroviricota	Caudoviricetes	Caudoviricetes		novel_order_12_of_Caudoviricetes	Aliceevansviridae	Aliceevansviridae		novel_subfamily_0_of_Aliceevansviridae	Brussowvirus	Brussowvirus	Fully clustered
91	Streptococcus phage P9854	KY705287.1	48	TRUE	36.979	Duplodnaviria	Duplodnaviria	Uroviricota	Uroviricota	Caudoviricetes	Caudoviricetes		novel_order_12_of_Caudoviricetes	Aliceevansviridae	Aliceevansviridae		novel_subfamily_0_of_Aliceevansviridae	Moineauvirus	Moineauvirus	Fully clustered
92	Streptococcus phage P9901	KY705288.1	47	TRUE	35.211	Duplodnaviria	Duplodnaviria	Uroviricota	Uroviricota	Caudoviricetes	Caudoviricetes		novel_order_12_of_Caudoviricetes	Aliceevansviridae	Aliceevansviridae		novel_subfamily_0_of_Aliceevansviridae	Moineauvirus	Moineauvirus	Fully clustered
93	Streptococcus phage P9902	KY705289.1	50	TRUE	35.535	Duplodnaviria	Duplodnaviria	Uroviricota	Uroviricota	Caudoviricetes	Caudoviricetes		novel_order_12_of_Caudoviricetes	Aliceevansviridae	Aliceevansviridae		novel_subfamily_0_of_Aliceevansviridae	Moineauvirus	Moineauvirus	Fully clustered
94	Streptococcus phage P9903	KY705290.1	50	TRUE	35.256	Duplodnaviria	Duplodnaviria	Uroviricota	Uroviricota	Caudoviricetes	Caudoviricetes		novel_order_12_of_Caudoviricetes	Aliceevansviridae	Aliceevansviridae		novel_subfamily_0_of_Aliceevansviridae	Moineauvirus	Moineauvirus	Fully clustered
95	Proteus phage VB_PmiS-Isfahan	KY742649.2	91	TRUE	54.836	Duplodnaviria	Duplodnaviria	Uroviricota	Uroviricota	Caudoviricetes	Caudoviricetes		novel_order_35_of_Caudoviricetes		novel_family_12_of_novel_order_35_of_Caudoviricetes		novel_subfamily_0_of_novel_family_12_of_novel_order_35_of_Caudoviricetes	Gorganvirus	Gorganvirus	Lower clustered then removed
96	Bacillus phage Tavor_SA	KY963369.1	61	TRUE	40.397	Duplodnaviria	Duplodnaviria	Uroviricota	Uroviricota	Caudoviricetes	Caudoviricetes		novel_order_11_of_Caudoviricetes		novel_family_12_of_novel_order_11_of_Caudoviricetes		novel_subfamily_0_of_novel_family_12_of_novel_order_11_of_Caudoviricetes	Wbetavirus	Wbetavirus	Fully clustered
97	Bacillus phage Negev_SA	KY963370.1	57	TRUE	40.375	Duplodnaviria	Duplodnaviria	Uroviricota	Uroviricota	Caudoviricetes	Caudoviricetes		novel_order_11_of_Caudoviricetes		novel_family_12_of_novel_order_11_of_Caudoviricetes		novel_subfamily_0_of_novel_family_12_of_novel_order_11_of_Caudoviricetes	Wbetavirus	Wbetavirus	Fully clustered
98	Bacillus phage Carmel_SA	KY963371.1	56	TRUE	40.165	Duplodnaviria	Duplodnaviria	Uroviricota	Uroviricota	Caudoviricetes	Caudoviricetes		novel_order_11_of_Caudoviricetes		novel_family_12_of_novel_order_11_of_Caudoviricetes		novel_subfamily_0_of_novel_family_12_of_novel_order_11_of_Caudoviricetes	Wbetavirus	Wbetavirus	Fully clustered
99	Salmonella phage vB_StyS-sam	LC507823.1	66	TRUE	43.221	Duplodnaviria	Duplodnaviria	Uroviricota	Uroviricota	Caudoviricetes	Caudoviricetes		novel_order_35_of_Caudoviricetes		novel_family_19_of_novel_order_35_of_Caudoviricetes	Guernseyvirinae	Guernseyvirinae	Jerseyvirus	Jerseyvirus	Fully clustered
100	Pseudomonas phage vB_PaeS-Yazdi-M	LC552830.1	55	TRUE	42.439	Duplodnaviria	Duplodnaviria	Uroviricota	Uroviricota	Caudoviricetes	Caudoviricetes		novel_order_31_of_Caudoviricetes		Mesyanzhinovviridae		novel_subfamily_3_of_Mesyanzhinovviridae	Septimatrevirus	Septimatrevirus	Fully clustered
101	Escherichia phage EK010	LC553734.1	116	TRUE	78.078	Duplodnaviria	Duplodnaviria	Uroviricota	Uroviricota	Caudoviricetes	Caudoviricetes		novel_order_57_of_Caudoviricetes		Grimontviridae	Gordonclarkvirinae	Gordonclarkvirinae	Kuravirus	Kuravirus|Suseptimavirus	Fully clustered
102	Escherichia phage O18-011	LC553735.1	120	TRUE	75.646	Duplodnaviria	Duplodnaviria	Uroviricota	Uroviricota	Caudoviricetes	Caudoviricetes		novel_order_57_of_Caudoviricetes		Grimontviridae	Gordonclarkvirinae	Gordonclarkvirinae	Kuravirus	Kuravirus|Nieuwekanaalvirus	Fully clustered
103	Burkholderia phage FLC10	LC667452.1	43	TRUE	32.867	Duplodnaviria	Duplodnaviria	Uroviricota	Uroviricota	Caudoviricetes	Caudoviricetes		novel_order_15_of_Caudoviricetes	Peduoviridae	Peduoviridae		novel_subfamily_1_of_Peduoviridae	Kisquattuordecimvirus	Kisquattuordecimvirus	Fully clustered
104	Escherichia phage Gluttony_ev152	LR597646.1	59	TRUE	44.825	Duplodnaviria	Duplodnaviria	Uroviricota	Uroviricota	Caudoviricetes	Caudoviricetes		novel_order_35_of_Caudoviricetes		novel_family_19_of_novel_order_35_of_Caudoviricetes		novel_subfamily_0_of_novel_family_19_of_novel_order_35_of_Caudoviricetes	Dhillonvirus	Dhillonvirus	Fully clustered
105	Xanthomonas phage Suba	LR743530.1	60	TRUE	45.51	Duplodnaviria	Duplodnaviria	Uroviricota	Uroviricota	Caudoviricetes	Caudoviricetes		novel_order_31_of_Caudoviricetes		Mesyanzhinovviridae		novel_subfamily_3_of_Mesyanzhinovviridae		novel_genus_1_of_novel_subfamily_3_of_Mesyanzhinovviridae	Lower clustered then removed
106	Klebsiella phage vB_KvM-Eowyn	LR881104.1	336	TRUE	265.389	Duplodnaviria	Duplodnaviria	Uroviricota	Uroviricota	Caudoviricetes	Caudoviricetes		novel_order_56_of_Caudoviricetes		novel_family_3_of_novel_order_56_of_Caudoviricetes		novel_subfamily_3_of_novel_family_3_of_novel_order_56_of_Caudoviricetes		novel_genus_0_of_novel_subfamily_3_of_novel_family_3_of_novel_order_56_of_Caudoviricetes	Lower clustered then removed
107	Escherichia phage vB_Eco_Maverick	LR990702.1	57	TRUE	42.624	Duplodnaviria	Duplodnaviria	Uroviricota	Uroviricota	Caudoviricetes	Caudoviricetes		novel_order_35_of_Caudoviricetes		novel_family_19_of_novel_order_35_of_Caudoviricetes		novel_subfamily_0_of_novel_family_19_of_novel_order_35_of_Caudoviricetes	Dhillonvirus	Dhillonvirus	Fully clustered
108	Pseudomonas phage phiC725A	LT603684.1	62	TRUE	64.149	Duplodnaviria	Duplodnaviria	Uroviricota	Uroviricota	Caudoviricetes	Caudoviricetes		novel_order_26_of_Caudoviricetes		novel_family_3_of_novel_order_26_of_Caudoviricetes		novel_subfamily_0_of_novel_family_3_of_novel_order_26_of_Caudoviricetes	Hollowayvirus	Hollowayvirus	Fully clustered
109	Escherichia phage SECphi18	LT960609.1	69	TRUE	44.798	Duplodnaviria	Duplodnaviria	Uroviricota	Uroviricota	Caudoviricetes	Caudoviricetes		novel_order_35_of_Caudoviricetes		novel_family_19_of_novel_order_35_of_Caudoviricetes		novel_subfamily_0_of_novel_family_19_of_novel_order_35_of_Caudoviricetes	Dhillonvirus	Dhillonvirus	Fully clustered
110	Escherichia phage Mu	M64097.1	55	TRUE	10.661	Duplodnaviria	Duplodnaviria	Uroviricota	Uroviricota	Caudoviricetes	Caudoviricetes		novel_order_32_of_Caudoviricetes		novel_family_5_of_novel_order_32_of_Caudoviricetes		novel_subfamily_0_of_novel_family_5_of_novel_order_32_of_Caudoviricetes	Muvirus	Muvirus	Fully clustered
111	Arthrobacter phage Niktson	MF038790.1	93	TRUE	58.405	Duplodnaviria	Duplodnaviria	Uroviricota	Uroviricota	Caudoviricetes	Caudoviricetes		novel_order_66_of_Caudoviricetes		novel_family_0_of_novel_order_66_of_Caudoviricetes		Deejayvirinae	Gordonvirus	Gordonvirus	Fully clustered
112	Pseudomonas phage Skulduggery	MF042361.1	72	TRUE	62.978	Duplodnaviria	Duplodnaviria	Uroviricota	Uroviricota	Caudoviricetes	Caudoviricetes		novel_order_26_of_Caudoviricetes		novel_family_2_of_novel_order_26_of_Caudoviricetes		novel_subfamily_3_of_novel_family_2_of_novel_order_26_of_Caudoviricetes		novel_genus_1_of_novel_subfamily_3_of_novel_family_2_of_novel_order_26_of_Caudoviricetes	Lower clustered then removed
113	Arthrobacter phage Nightmare	MF140423.1	92	TRUE	58.839	Duplodnaviria	Duplodnaviria	Uroviricota	Uroviricota	Caudoviricetes	Caudoviricetes		novel_order_66_of_Caudoviricetes		novel_family_0_of_novel_order_66_of_Caudoviricetes		Deejayvirinae	Gordonvirus	Gordonvirus	Fully clustered
114	Arthrobacter phage Teacup	MF140432.1	88	TRUE	58.238	Duplodnaviria	Duplodnaviria	Uroviricota	Uroviricota	Caudoviricetes	Caudoviricetes		novel_order_66_of_Caudoviricetes		novel_family_0_of_novel_order_66_of_Caudoviricetes		Deejayvirinae	Gordonvirus	Gordonvirus	Fully clustered
115	Salmonella phage St162	MF158037.1	62	TRUE	42.701	Duplodnaviria	Duplodnaviria	Uroviricota	Uroviricota	Caudoviricetes	Caudoviricetes		novel_order_35_of_Caudoviricetes		novel_family_19_of_novel_order_35_of_Caudoviricetes	Guernseyvirinae	Guernseyvirinae	Cornellvirus	Cornellvirus	Fully clustered
116	Streptococcus phage D4276	MF161328.1	54	TRUE	39.707	Duplodnaviria	Duplodnaviria	Uroviricota	Uroviricota	Caudoviricetes	Caudoviricetes		novel_order_12_of_Caudoviricetes	Aliceevansviridae	Aliceevansviridae		novel_subfamily_0_of_Aliceevansviridae	Moineauvirus	Moineauvirus	Fully clustered
117	Arthrobacter phage Arcadia	MF189170.1	97	TRUE	58.059	Duplodnaviria	Duplodnaviria	Uroviricota	Uroviricota	Caudoviricetes	Caudoviricetes		novel_order_66_of_Caudoviricetes		novel_family_0_of_novel_order_66_of_Caudoviricetes		Deejayvirinae	Mudcatvirus	Mudcatvirus	Fully clustered
118	Arthrobacter phage Correa	MF189171.1	96	TRUE	57.401	Duplodnaviria	Duplodnaviria	Uroviricota	Uroviricota	Caudoviricetes	Caudoviricetes		novel_order_66_of_Caudoviricetes		novel_family_0_of_novel_order_66_of_Caudoviricetes		Deejayvirinae	Mudcatvirus	Mudcatvirus	Fully clustered
119	Arthrobacter phage Heisenberger	MF189173.1	100	TRUE	58.208	Duplodnaviria	Duplodnaviria	Uroviricota	Uroviricota	Caudoviricetes	Caudoviricetes		novel_order_66_of_Caudoviricetes		novel_family_0_of_novel_order_66_of_Caudoviricetes		Deejayvirinae	Mudcatvirus	Mudcatvirus	Fully clustered
120	Arthrobacter phage Tribby	MF189175.1	102	TRUE	59.084	Duplodnaviria	Duplodnaviria	Uroviricota	Uroviricota	Caudoviricetes	Caudoviricetes		novel_order_66_of_Caudoviricetes		novel_family_0_of_novel_order_66_of_Caudoviricetes		Deejayvirinae	Mudcatvirus	Mudcatvirus	Fully clustered
121	Arthrobacter phage Cheesy	MF324906.1	101	TRUE	58.739	Duplodnaviria	Duplodnaviria	Uroviricota	Uroviricota	Caudoviricetes	Caudoviricetes		novel_order_66_of_Caudoviricetes		novel_family_0_of_novel_order_66_of_Caudoviricetes		Deejayvirinae	Mudcatvirus	Mudcatvirus	Fully clustered
122	Agrobacterium phage Atu_ph04	MF403007.1	48	TRUE	143.349	Duplodnaviria	Duplodnaviria	Uroviricota	Uroviricota	Caudoviricetes	Caudoviricetes		novel_order_58_of_Caudoviricetes		Pootjesviridae		novel_subfamily_0_of_Pootjesviridae		novel_genus_3_of_novel_subfamily_0_of_Pootjesviridae	Fully clustered
123	Agrobacterium phage Atu_ph08	MF403009.1	75	TRUE	58.966	Duplodnaviria	Duplodnaviria	Uroviricota	Uroviricota	Caudoviricetes	Caudoviricetes		novel_order_26_of_Caudoviricetes		novel_family_2_of_novel_order_26_of_Caudoviricetes		novel_subfamily_1_of_novel_family_2_of_novel_order_26_of_Caudoviricetes		novel_genus_1_of_novel_subfamily_1_of_novel_family_2_of_novel_order_26_of_Caudoviricetes	Fully clustered
124	Salmonella phage vB_SenS_PVP-SE2	MF431252.1	60	TRUE	42.425	Duplodnaviria	Duplodnaviria	Uroviricota	Uroviricota	Caudoviricetes	Caudoviricetes		novel_order_35_of_Caudoviricetes		novel_family_19_of_novel_order_35_of_Caudoviricetes	Guernseyvirinae	Guernseyvirinae	Jerseyvirus	Jerseyvirus	Fully clustered
125	Metallosphaera turreted icosahedral virus	MF443784.1	21	TRUE	9.895		No Realm													Edges removed
126	Pseudomonas phage vB_PaeP_E220	MF490237.1	67	TRUE	62.874	Duplodnaviria	Duplodnaviria	Uroviricota	Uroviricota	Caudoviricetes	Caudoviricetes		novel_order_26_of_Caudoviricetes		novel_family_3_of_novel_order_26_of_Caudoviricetes		novel_subfamily_0_of_novel_family_3_of_novel_order_26_of_Caudoviricetes	Hollowayvirus	Hollowayvirus	Fully clustered
127	Streptococcus phage 7A5	MF580759.1	44	TRUE	35.936	Duplodnaviria	Duplodnaviria	Uroviricota	Uroviricota	Caudoviricetes	Caudoviricetes		novel_order_12_of_Caudoviricetes	Aliceevansviridae	Aliceevansviridae		novel_subfamily_0_of_Aliceevansviridae	Moineauvirus	Moineauvirus	Fully clustered
128	Streptococcus phage B0	MF580766.1	47	TRUE	36.773	Duplodnaviria	Duplodnaviria	Uroviricota	Uroviricota	Caudoviricetes	Caudoviricetes		novel_order_12_of_Caudoviricetes	Aliceevansviridae	Aliceevansviridae		novel_subfamily_0_of_Aliceevansviridae	Moineauvirus	Moineauvirus	Fully clustered
129	Streptococcus phage L5A1	MF580769.1	44	TRUE	36.884	Duplodnaviria	Duplodnaviria	Uroviricota	Uroviricota	Caudoviricetes	Caudoviricetes		novel_order_12_of_Caudoviricetes	Aliceevansviridae	Aliceevansviridae		novel_subfamily_0_of_Aliceevansviridae	Moineauvirus	Moineauvirus	Fully clustered
130	Streptococcus phage M19	MF580770.1	44	TRUE	34.328	Duplodnaviria	Duplodnaviria	Uroviricota	Uroviricota	Caudoviricetes	Caudoviricetes		novel_order_12_of_Caudoviricetes	Aliceevansviridae	Aliceevansviridae		novel_subfamily_0_of_Aliceevansviridae	Moineauvirus	Moineauvirus	Fully clustered
131	Streptococcus phage MM25	MF580771.1	41	TRUE	34.059	Duplodnaviria	Duplodnaviria	Uroviricota	Uroviricota	Caudoviricetes	Caudoviricetes		novel_order_12_of_Caudoviricetes	Aliceevansviridae	Aliceevansviridae		novel_subfamily_0_of_Aliceevansviridae	Moineauvirus	Moineauvirus	Fully clustered
132	Streptococcus phage STP1	MF580773.1	41	TRUE	35.283	Duplodnaviria	Duplodnaviria	Uroviricota	Uroviricota	Caudoviricetes	Caudoviricetes		novel_order_12_of_Caudoviricetes	Aliceevansviridae	Aliceevansviridae		novel_subfamily_0_of_Aliceevansviridae	Moineauvirus	Moineauvirus	Fully clustered
133	Pseudomonas phage PPSC2	MF893340.1	168	TRUE	97.33	Duplodnaviria	Duplodnaviria	Uroviricota	Uroviricota	Caudoviricetes	Caudoviricetes		novel_order_59_of_Caudoviricetes		novel_family_6_of_novel_order_59_of_Caudoviricetes		novel_subfamily_0_of_novel_family_6_of_novel_order_59_of_Caudoviricetes	Otagovirus	Otagovirus	Fully clustered
134	Pseudomonas phage YS35	MF974178.1	172	TRUE	93.296	Duplodnaviria	Duplodnaviria	Uroviricota	Uroviricota	Caudoviricetes	Caudoviricetes		novel_order_59_of_Caudoviricetes		novel_family_6_of_novel_order_59_of_Caudoviricetes		novel_subfamily_0_of_novel_family_6_of_novel_order_59_of_Caudoviricetes	Pakpunavirus	Pakpunavirus	Fully clustered
135	Gordonia phage Bjanes7	MG099941.1	72	TRUE	46.042	Duplodnaviria	Duplodnaviria	Uroviricota	Uroviricota	Caudoviricetes	Caudoviricetes		novel_order_78_of_Caudoviricetes		novel_family_1_of_novel_order_78_of_Caudoviricetes		Nymbaxtervirinae	Attisvirus	Attisvirus	Fully clustered
136	Klebsiella phage 1611E-K2-1	MG197810.1	86	TRUE	47.797	Duplodnaviria	Duplodnaviria	Uroviricota	Uroviricota	Caudoviricetes	Caudoviricetes		novel_order_35_of_Caudoviricetes		novel_family_14_of_novel_order_35_of_Caudoviricetes		novel_subfamily_0_of_novel_family_14_of_novel_order_35_of_Caudoviricetes	Jedunavirus	Jedunavirus	Fully clustered
137	Escherichia phage St11Ph5	MG208881.1	89	TRUE	72.444	Duplodnaviria	Duplodnaviria	Uroviricota	Uroviricota	Caudoviricetes	Caudoviricetes		novel_order_54_of_Caudoviricetes	Schitoviridae	Schitoviridae	Enquatrovirinae	Enquatrovirinae|Rothmandenesvirinae|Erskinevirinae	Gamaleyavirus	Gamaleyavirus	Fully clustered
138	Escherichia phage B2	MG581355.1	65	TRUE	44.283	Duplodnaviria	Duplodnaviria	Uroviricota	Uroviricota	Caudoviricetes	Caudoviricetes		novel_order_35_of_Caudoviricetes		novel_family_19_of_novel_order_35_of_Caudoviricetes		novel_subfamily_0_of_novel_family_19_of_novel_order_35_of_Caudoviricetes	Dhillonvirus	Dhillonvirus	Fully clustered
139	Vibrio phage Vp_R1	MG603697.1	147	TRUE	112.127	Duplodnaviria	Duplodnaviria	Uroviricota	Uroviricota	Caudoviricetes	Caudoviricetes		novel_order_57_of_Caudoviricetes		Grimontviridae		novel_subfamily_1_of_Grimontviridae		novel_genus_0_of_novel_subfamily_1_of_Grimontviridae	Fully clustered
140	Pseudoalteromonas phage Maelstrom	MG675557.1	67	TRUE	45.263	Duplodnaviria	Duplodnaviria	Uroviricota	Uroviricota	Caudoviricetes	Caudoviricetes		novel_order_23_of_Caudoviricetes		novel_family_2_of_novel_order_23_of_Caudoviricetes		novel_subfamily_0_of_novel_family_2_of_novel_order_23_of_Caudoviricetes		novel_genus_0_of_novel_subfamily_0_of_novel_family_2_of_novel_order_23_of_Caudoviricetes	Lower clustered then removed
141	Streptococcus phage vB_SthS_VA214	MG708274.1	53	TRUE	38.253	Duplodnaviria	Duplodnaviria	Uroviricota	Uroviricota	Caudoviricetes	Caudoviricetes		novel_order_12_of_Caudoviricetes	Aliceevansviridae	Aliceevansviridae		novel_subfamily_0_of_Aliceevansviridae	Moineauvirus	Moineauvirus	Fully clustered
142	Streptococcus phage vB_SthS_VA460	MG708275.1	56	TRUE	41.169	Duplodnaviria	Duplodnaviria	Uroviricota	Uroviricota	Caudoviricetes	Caudoviricetes		novel_order_12_of_Caudoviricetes	Aliceevansviridae	Aliceevansviridae		novel_subfamily_0_of_Aliceevansviridae	Moineauvirus	Moineauvirus	Fully clustered
143	Escherichia phage EP335	MG748548.1	125	TRUE	76.622	Duplodnaviria	Duplodnaviria	Uroviricota	Uroviricota	Caudoviricetes	Caudoviricetes		novel_order_57_of_Caudoviricetes		Grimontviridae	Gordonclarkvirinae	Gordonclarkvirinae	Kuravirus	Kuravirus|Nieuwekanaalvirus	Fully clustered
144	Gordonia phage SallySpecial	MG812496.1	21	TRUE	15.896	Duplodnaviria	Duplodnaviria	Uroviricota	Uroviricota	Caudoviricetes	Caudoviricetes		novel_order_60_of_Caudoviricetes		novel_family_0_of_novel_order_60_of_Caudoviricetes		novel_subfamily_0_of_novel_family_0_of_novel_order_60_of_Caudoviricetes		novel_genus_1_of_novel_subfamily_0_of_novel_family_0_of_novel_order_60_of_Caudoviricetes	Fully clustered
145	Gordonia phage Beenie	MG845393.1	73	TRUE	47.953	Duplodnaviria	Duplodnaviria	Uroviricota	Uroviricota	Caudoviricetes	Caudoviricetes		novel_order_78_of_Caudoviricetes		novel_family_1_of_novel_order_78_of_Caudoviricetes		Nymbaxtervirinae		novel_genus_2_of_Nymbaxtervirinae	Fully clustered
146	Salmonella phage SE131	MG873442.1	147	TRUE	89.91	Duplodnaviria	Duplodnaviria	Uroviricota	Uroviricota	Caudoviricetes	Caudoviricetes		novel_order_57_of_Caudoviricetes		Grimontviridae		novel_subfamily_0_of_Grimontviridae		novel_genus_1_of_novel_subfamily_0_of_Grimontviridae	Fully clustered
147	Pseudomonas phage vB_PaeS_C1	MG897800.1	59	TRUE	43.133	Duplodnaviria	Duplodnaviria	Uroviricota	Uroviricota	Caudoviricetes	Caudoviricetes		novel_order_31_of_Caudoviricetes		Mesyanzhinovviridae		novel_subfamily_3_of_Mesyanzhinovviridae	Septimatrevirus	Septimatrevirus	Fully clustered
148	Bacillus phage v_B-Bak10	MG967618.1	115	TRUE	82.931	Duplodnaviria	Duplodnaviria	Uroviricota	Uroviricota	Caudoviricetes	Caudoviricetes		novel_order_8_of_Caudoviricetes		novel_family_0_of_novel_order_8_of_Caudoviricetes		novel_subfamily_0_of_novel_family_0_of_novel_order_8_of_Caudoviricetes		novel_genus_0_of_novel_subfamily_0_of_novel_family_0_of_novel_order_8_of_Caudoviricetes	Fully clustered
149	Streptococcus phage D1024	MH000603.1	49	TRUE	37.757	Duplodnaviria	Duplodnaviria	Uroviricota	Uroviricota	Caudoviricetes	Caudoviricetes		novel_order_12_of_Caudoviricetes	Aliceevansviridae	Aliceevansviridae		novel_subfamily_0_of_Aliceevansviridae	Moineauvirus	Moineauvirus	Fully clustered
150	Streptococcus phage D1811	MH000604.1	40	TRUE	34.083	Duplodnaviria	Duplodnaviria	Uroviricota	Uroviricota	Caudoviricetes	Caudoviricetes		novel_order_12_of_Caudoviricetes	Aliceevansviridae	Aliceevansviridae		novel_subfamily_0_of_Aliceevansviridae	Moineauvirus	Moineauvirus	Fully clustered
151	Mycobacterium phage Jeon	MH001450.1	85	TRUE	60.908	Duplodnaviria	Duplodnaviria	Uroviricota	Uroviricota	Caudoviricetes	Caudoviricetes		novel_order_78_of_Caudoviricetes		novel_family_8_of_novel_order_78_of_Caudoviricetes		novel_subfamily_0_of_novel_family_8_of_novel_order_78_of_Caudoviricetes		novel_genus_0_of_novel_subfamily_0_of_novel_family_8_of_novel_order_78_of_Caudoviricetes	Fully clustered
152	Microbacterium phage Didgeridoo	MH045566.1	74	TRUE	42.655	Duplodnaviria	Duplodnaviria	Uroviricota	Uroviricota	Caudoviricetes	Caudoviricetes		novel_order_80_of_Caudoviricetes		novel_family_8_of_novel_order_80_of_Caudoviricetes		novel_subfamily_0_of_novel_family_8_of_novel_order_80_of_Caudoviricetes	Dismasvirus	Dismasvirus	Fully clustered
153	Microbacterium phage Elva	MH045567.1	71	TRUE	42.139	Duplodnaviria	Duplodnaviria	Uroviricota	Uroviricota	Caudoviricetes	Caudoviricetes		novel_order_80_of_Caudoviricetes		novel_family_8_of_novel_order_80_of_Caudoviricetes		novel_subfamily_0_of_novel_family_8_of_novel_order_80_of_Caudoviricetes	Dismasvirus	Dismasvirus	Fully clustered
154	Escherichia phage vB_EcoS-Ro145c2YLVW	MH051334.1	71	TRUE	42.145	Duplodnaviria	Duplodnaviria	Uroviricota	Uroviricota	Caudoviricetes	Caudoviricetes		novel_order_35_of_Caudoviricetes		novel_family_19_of_novel_order_35_of_Caudoviricetes	Guernseyvirinae	Guernseyvirinae	Kagunavirus	Kagunavirus	Fully clustered
155	Gordonia phage Easley	MH155867.1	77	TRUE	46.717	Duplodnaviria	Duplodnaviria	Uroviricota	Uroviricota	Caudoviricetes	Caudoviricetes		novel_order_78_of_Caudoviricetes		novel_family_1_of_novel_order_78_of_Caudoviricetes		Nymbaxtervirinae		novel_genus_2_of_Nymbaxtervirinae	Fully clustered
156	Streptomyces phage Ibantik	MH155870.1	105	TRUE	56.362	Duplodnaviria	Duplodnaviria	Uroviricota	Uroviricota	Caudoviricetes	Caudoviricetes		novel_order_81_of_Caudoviricetes		novel_family_9_of_novel_order_81_of_Caudoviricetes		novel_subfamily_0_of_novel_family_9_of_novel_order_81_of_Caudoviricetes		novel_genus_0_of_novel_subfamily_0_of_novel_family_9_of_novel_order_81_of_Caudoviricetes	Lower clustered then removed
157	Pseudomonas phage 98PfluR60PP	MH179480.1	92	TRUE	74.361	Duplodnaviria	Duplodnaviria	Uroviricota	Uroviricota	Caudoviricetes	Caudoviricetes		novel_order_54_of_Caudoviricetes	Schitoviridae	Schitoviridae		novel_subfamily_2_of_Schitoviridae	Littlefixvirus	Littlefixvirus	Fully clustered
158	Xanthomonas phage phiXv2	MH206183.1	12	TRUE	6.564	Monodnaviria	Monodnaviria	Hofneiviricota	Hofneiviricota|Saleviricota|Phixviricota	Faserviricetes	Faserviricetes|Huolimaviricetes|Malgrandaviricetes	Tubulavirales		Inoviridae				Lophivirus		Fully clustered
159	Xanthomonas phage phiLF	MH206184.1	10	TRUE	6.062	Monodnaviria	Monodnaviria	Hofneiviricota	Hofneiviricota|Saleviricota|Phixviricota	Faserviricetes	Faserviricetes|Huolimaviricetes|Malgrandaviricetes	Tubulavirales		Inoviridae				Lophivirus		Fully clustered
160	Gordonia phage Ebert	MH271295.1	78	TRUE	46.653	Duplodnaviria	Duplodnaviria	Uroviricota	Uroviricota	Caudoviricetes	Caudoviricetes		novel_order_78_of_Caudoviricetes		novel_family_1_of_novel_order_78_of_Caudoviricetes		Nymbaxtervirinae	Attisvirus	Attisvirus	Fully clustered
161	Gordonia phage Emperor	MH271296.1	24	TRUE	16.604	Duplodnaviria	Duplodnaviria	Uroviricota	Uroviricota	Caudoviricetes	Caudoviricetes		novel_order_60_of_Caudoviricetes		novel_family_0_of_novel_order_60_of_Caudoviricetes		novel_subfamily_0_of_novel_family_0_of_novel_order_60_of_Caudoviricetes		novel_genus_1_of_novel_subfamily_0_of_novel_family_0_of_novel_order_60_of_Caudoviricetes	Fully clustered
162	Escherichia phage phi G17	MH358458.1	78	TRUE	68.27	Duplodnaviria	Duplodnaviria	Uroviricota	Uroviricota	Caudoviricetes	Caudoviricetes		novel_order_54_of_Caudoviricetes	Schitoviridae	Schitoviridae	Enquatrovirinae	Enquatrovirinae|Rothmandenesvirinae|Erskinevirinae	Gamaleyavirus	Gamaleyavirus	Fully clustered
163	Escherichia phage Halfdan	MH362766.1	56	TRUE	42.858	Duplodnaviria	Duplodnaviria	Uroviricota	Uroviricota	Caudoviricetes	Caudoviricetes		novel_order_31_of_Caudoviricetes		Mesyanzhinovviridae		novel_subfamily_3_of_Mesyanzhinovviridae		novel_genus_2_of_novel_subfamily_3_of_Mesyanzhinovviridae	Fully clustered
164	Salmonella phage S100	MH370358.1	66	TRUE	43.468	Duplodnaviria	Duplodnaviria	Uroviricota	Uroviricota	Caudoviricetes	Caudoviricetes		novel_order_35_of_Caudoviricetes		novel_family_19_of_novel_order_35_of_Caudoviricetes	Guernseyvirinae	Guernseyvirinae	Jerseyvirus	Jerseyvirus	Fully clustered
165	Salmonella phage S102	MH370360.1	64	TRUE	42.439	Duplodnaviria	Duplodnaviria	Uroviricota	Uroviricota	Caudoviricetes	Caudoviricetes		novel_order_35_of_Caudoviricetes		novel_family_19_of_novel_order_35_of_Caudoviricetes	Guernseyvirinae	Guernseyvirinae	Jerseyvirus	Jerseyvirus	Fully clustered
166	Arthrobacter phage Tatanka	MH399789.1	85	TRUE	58.12	Duplodnaviria	Duplodnaviria	Uroviricota	Uroviricota	Caudoviricetes	Caudoviricetes		novel_order_66_of_Caudoviricetes		novel_family_0_of_novel_order_66_of_Caudoviricetes		Deejayvirinae	Gordonvirus	Gordonvirus	Fully clustered
167	Salmonella virus VSe103	MH424443.1	57	TRUE	42.262	Duplodnaviria	Duplodnaviria	Uroviricota	Uroviricota	Caudoviricetes	Caudoviricetes		novel_order_35_of_Caudoviricetes		novel_family_19_of_novel_order_35_of_Caudoviricetes	Guernseyvirinae	Guernseyvirinae	Jerseyvirus	Jerseyvirus	Fully clustered
168	Salmonella virus VSiP	MH424444.1	73	TRUE	43.11	Duplodnaviria	Duplodnaviria	Uroviricota	Uroviricota	Caudoviricetes	Caudoviricetes		novel_order_35_of_Caudoviricetes		novel_family_19_of_novel_order_35_of_Caudoviricetes	Guernseyvirinae	Guernseyvirinae	Cornellvirus	Cornellvirus	Fully clustered
169	Salmonella virus VSt10	MH424445.1	59	TRUE	41.581	Duplodnaviria	Duplodnaviria	Uroviricota	Uroviricota	Caudoviricetes	Caudoviricetes		novel_order_35_of_Caudoviricetes		novel_family_19_of_novel_order_35_of_Caudoviricetes	Guernseyvirinae	Guernseyvirinae	Jerseyvirus	Jerseyvirus	Fully clustered
170	Erwinia phage Pavtok	MH426726.1	62	TRUE	61.401	Duplodnaviria	Duplodnaviria	Uroviricota	Uroviricota	Caudoviricetes	Caudoviricetes		novel_order_26_of_Caudoviricetes		novel_family_2_of_novel_order_26_of_Caudoviricetes		novel_subfamily_0_of_novel_family_2_of_novel_order_26_of_Caudoviricetes		novel_genus_0_of_novel_subfamily_0_of_novel_family_2_of_novel_order_26_of_Caudoviricetes	Fully clustered
171	Arthrobacter phage Breylor17	MH450115.1	84	TRUE	57.822	Duplodnaviria	Duplodnaviria	Uroviricota	Uroviricota	Caudoviricetes	Caudoviricetes		novel_order_66_of_Caudoviricetes		novel_family_0_of_novel_order_66_of_Caudoviricetes		Deejayvirinae	Gordonvirus	Gordonvirus	Fully clustered
172	Arthrobacter phage KeaneyLin	MH450120.1	95	TRUE	57.847	Duplodnaviria	Duplodnaviria	Uroviricota	Uroviricota	Caudoviricetes	Caudoviricetes		novel_order_66_of_Caudoviricetes		novel_family_0_of_novel_order_66_of_Caudoviricetes		Deejayvirinae	Mudcatvirus	Mudcatvirus	Fully clustered
173	Arthrobacter phage MargaretKali	MH450123.1	72	TRUE	39.448	Duplodnaviria	Duplodnaviria	Uroviricota	Uroviricota	Caudoviricetes	Caudoviricetes		novel_order_80_of_Caudoviricetes		novel_family_2_of_novel_order_80_of_Caudoviricetes		novel_subfamily_2_of_novel_family_2_of_novel_order_80_of_Caudoviricetes		novel_genus_0_of_novel_subfamily_2_of_novel_family_2_of_novel_order_80_of_Caudoviricetes	Fully clustered
174	Arthrobacter phage Synepsis	MH479926.1	84	TRUE	57.542	Duplodnaviria	Duplodnaviria	Uroviricota	Uroviricota	Caudoviricetes	Caudoviricetes		novel_order_66_of_Caudoviricetes		novel_family_0_of_novel_order_66_of_Caudoviricetes		Deejayvirinae	Gordonvirus	Gordonvirus	Fully clustered
175	Enterobacteria phage T6	MH550421.1	265	TRUE	168.706	Duplodnaviria	Duplodnaviria	Uroviricota	Uroviricota	Caudoviricetes	Caudoviricetes		novel_order_58_of_Caudoviricetes	Straboviridae	Straboviridae	Tevenvirinae	Tevenvirinae|Twarogvirinae	Tequatrovirus	Tequatrovirus|Mosigvirus	Fully clustered
176	Serratia phage Scapp	MH553517.1	59	TRUE	42.969	Duplodnaviria	Duplodnaviria	Uroviricota	Uroviricota	Caudoviricetes	Caudoviricetes		novel_order_35_of_Caudoviricetes		novel_family_19_of_novel_order_35_of_Caudoviricetes		novel_subfamily_1_of_novel_family_19_of_novel_order_35_of_Caudoviricetes		novel_genus_0_of_novel_subfamily_1_of_novel_family_19_of_novel_order_35_of_Caudoviricetes	Lower clustered then removed
177	Pseudomonas phage Fc02	MH719189.1	54	TRUE	38.122	Duplodnaviria	Duplodnaviria	Uroviricota	Uroviricota	Caudoviricetes	Caudoviricetes		novel_order_32_of_Caudoviricetes		novel_family_4_of_novel_order_32_of_Caudoviricetes		novel_subfamily_0_of_novel_family_4_of_novel_order_32_of_Caudoviricetes		novel_genus_0_of_novel_subfamily_0_of_novel_family_4_of_novel_order_32_of_Caudoviricetes	Fully clustered
178	Pseudomonas phage H71	MH719190.1	54	TRUE	38.223	Duplodnaviria	Duplodnaviria	Uroviricota	Uroviricota	Caudoviricetes	Caudoviricetes		novel_order_32_of_Caudoviricetes		novel_family_4_of_novel_order_32_of_Caudoviricetes		novel_subfamily_0_of_novel_family_4_of_novel_order_32_of_Caudoviricetes		novel_genus_0_of_novel_subfamily_0_of_novel_family_4_of_novel_order_32_of_Caudoviricetes	Fully clustered
179	Pseudomonas phage Fc22	MH719191.1	53	TRUE	38.255	Duplodnaviria	Duplodnaviria	Uroviricota	Uroviricota	Caudoviricetes	Caudoviricetes		novel_order_32_of_Caudoviricetes		novel_family_4_of_novel_order_32_of_Caudoviricetes		novel_subfamily_0_of_novel_family_4_of_novel_order_32_of_Caudoviricetes		novel_genus_0_of_novel_subfamily_0_of_novel_family_4_of_novel_order_32_of_Caudoviricetes	Fully clustered
180	Pseudomonas phage H72	MH719193.1	55	TRUE	38.579	Duplodnaviria	Duplodnaviria	Uroviricota	Uroviricota	Caudoviricetes	Caudoviricetes		novel_order_32_of_Caudoviricetes		novel_family_4_of_novel_order_32_of_Caudoviricetes		novel_subfamily_0_of_novel_family_4_of_novel_order_32_of_Caudoviricetes		novel_genus_0_of_novel_subfamily_0_of_novel_family_4_of_novel_order_32_of_Caudoviricetes	Fully clustered
181	Pseudomonas phage Ps60	MH719194.1	56	TRUE	39.676	Duplodnaviria	Duplodnaviria	Uroviricota	Uroviricota	Caudoviricetes	Caudoviricetes		novel_order_32_of_Caudoviricetes		novel_family_4_of_novel_order_32_of_Caudoviricetes		novel_subfamily_0_of_novel_family_4_of_novel_order_32_of_Caudoviricetes	Beetrevirus	Beetrevirus	Fully clustered
182	Pseudomonas phage Ps59	MH719195.1	54	TRUE	39.02	Duplodnaviria	Duplodnaviria	Uroviricota	Uroviricota	Caudoviricetes	Caudoviricetes		novel_order_32_of_Caudoviricetes		novel_family_4_of_novel_order_32_of_Caudoviricetes		novel_subfamily_0_of_novel_family_4_of_novel_order_32_of_Caudoviricetes		novel_genus_0_of_novel_subfamily_0_of_novel_family_4_of_novel_order_32_of_Caudoviricetes	Fully clustered
183	Escherichia phage PGN829.1	MH733496.1	84	TRUE	74.437	Duplodnaviria	Duplodnaviria	Uroviricota	Uroviricota	Caudoviricetes	Caudoviricetes		novel_order_54_of_Caudoviricetes	Schitoviridae	Schitoviridae	Enquatrovirinae	Enquatrovirinae|Rothmandenesvirinae|Erskinevirinae	Gamaleyavirus	Gamaleyavirus	Fully clustered
184	Bacillus phage Ray17	MH752385.1	74	TRUE	43.733	Duplodnaviria	Duplodnaviria	Uroviricota	Uroviricota	Caudoviricetes	Caudoviricetes		novel_order_11_of_Caudoviricetes		novel_family_14_of_novel_order_11_of_Caudoviricetes		novel_subfamily_0_of_novel_family_14_of_novel_order_11_of_Caudoviricetes		novel_genus_0_of_novel_subfamily_0_of_novel_family_14_of_novel_order_11_of_Caudoviricetes	Fully clustered
185	Pseudomonas phage PaGz-1	MH791399.2	175	TRUE	93.975	Duplodnaviria	Duplodnaviria	Uroviricota	Uroviricota	Caudoviricetes	Caudoviricetes		novel_order_59_of_Caudoviricetes		novel_family_6_of_novel_order_59_of_Caudoviricetes		novel_subfamily_0_of_novel_family_6_of_novel_order_59_of_Caudoviricetes	Pakpunavirus	Pakpunavirus	Fully clustered
186	Pseudomonas phage PaZq-1	MH791408.2	169	TRUE	94.315	Duplodnaviria	Duplodnaviria	Uroviricota	Uroviricota	Caudoviricetes	Caudoviricetes		novel_order_59_of_Caudoviricetes		novel_family_6_of_novel_order_59_of_Caudoviricetes		novel_subfamily_0_of_novel_family_6_of_novel_order_59_of_Caudoviricetes	Pakpunavirus	Pakpunavirus	Fully clustered
187	Arthrobacter phage Adaia	MH834594.1	28	TRUE	15.84	Duplodnaviria	Duplodnaviria	Uroviricota	Uroviricota	Caudoviricetes	Caudoviricetes		novel_order_60_of_Caudoviricetes		novel_family_0_of_novel_order_60_of_Caudoviricetes		novel_subfamily_1_of_novel_family_0_of_novel_order_60_of_Caudoviricetes		novel_genus_0_of_novel_subfamily_1_of_novel_family_0_of_novel_order_60_of_Caudoviricetes	Fully clustered
188	Arthrobacter phage Atraxa	MH834597.1	23	TRUE	14.927	Duplodnaviria	Duplodnaviria	Uroviricota	Uroviricota	Caudoviricetes	Caudoviricetes		novel_order_60_of_Caudoviricetes		novel_family_0_of_novel_order_60_of_Caudoviricetes		novel_subfamily_1_of_novel_family_0_of_novel_order_60_of_Caudoviricetes		novel_genus_1_of_novel_subfamily_1_of_novel_family_0_of_novel_order_60_of_Caudoviricetes	Fully clustered
189	Arthrobacter phage Auxilium	MH834598.1	93	TRUE	49.447	Duplodnaviria	Duplodnaviria	Uroviricota	Uroviricota	Caudoviricetes	Caudoviricetes		novel_order_80_of_Caudoviricetes		novel_family_2_of_novel_order_80_of_Caudoviricetes		novel_subfamily_1_of_novel_family_2_of_novel_order_80_of_Caudoviricetes		novel_genus_0_of_novel_subfamily_1_of_novel_family_2_of_novel_order_80_of_Caudoviricetes	Fully clustered
190	Arthrobacter phage Corgi	MH834607.1	26	TRUE	15.771	Duplodnaviria	Duplodnaviria	Uroviricota	Uroviricota	Caudoviricetes	Caudoviricetes		novel_order_65_of_Caudoviricetes		novel_family_0_of_novel_order_65_of_Caudoviricetes		novel_subfamily_0_of_novel_family_0_of_novel_order_65_of_Caudoviricetes		novel_genus_0_of_novel_subfamily_0_of_novel_family_0_of_novel_order_65_of_Caudoviricetes	Fully clustered
191	Arthrobacter phage Faja	MH834612.1	95	TRUE	52.49	Duplodnaviria	Duplodnaviria	Uroviricota	Uroviricota	Caudoviricetes	Caudoviricetes		novel_order_80_of_Caudoviricetes		novel_family_2_of_novel_order_80_of_Caudoviricetes		novel_subfamily_1_of_novel_family_2_of_novel_order_80_of_Caudoviricetes		novel_genus_2_of_novel_subfamily_1_of_novel_family_2_of_novel_order_80_of_Caudoviricetes	Fully clustered
192	Arthrobacter phage Nandita	MH834621.1	66	TRUE	42.378	Duplodnaviria	Duplodnaviria	Uroviricota	Uroviricota	Caudoviricetes	Caudoviricetes		novel_order_80_of_Caudoviricetes		novel_family_1_of_novel_order_80_of_Caudoviricetes		novel_subfamily_0_of_novel_family_1_of_novel_order_80_of_Caudoviricetes||novel_family_2_of_novel_order_80_of_Caudoviricetes		novel_genus_1_of_novel_subfamily_0_of_novel_family_1_of_novel_order_80_of_Caudoviricetes||novel_family_2_of_novel_order_80_of_Caudoviricetes	Fully clustered
193	Arthrobacter phage Noely	MH834622.1	23	TRUE	15.013	Duplodnaviria	Duplodnaviria	Uroviricota	Uroviricota	Caudoviricetes	Caudoviricetes		novel_order_65_of_Caudoviricetes		novel_family_0_of_novel_order_65_of_Caudoviricetes		novel_subfamily_0_of_novel_family_0_of_novel_order_65_of_Caudoviricetes		novel_genus_0_of_novel_subfamily_0_of_novel_family_0_of_novel_order_65_of_Caudoviricetes	Fully clustered
194	Arthrobacter phage Richie	MH834625.1	98	TRUE	53.867	Duplodnaviria	Duplodnaviria	Uroviricota	Uroviricota	Caudoviricetes	Caudoviricetes		novel_order_80_of_Caudoviricetes		novel_family_2_of_novel_order_80_of_Caudoviricetes		novel_subfamily_1_of_novel_family_2_of_novel_order_80_of_Caudoviricetes		novel_genus_0_of_novel_subfamily_1_of_novel_family_2_of_novel_order_80_of_Caudoviricetes	Fully clustered
195	Arthrobacter phage Ryan	MH834627.1	70	TRUE	43.182	Duplodnaviria	Duplodnaviria	Uroviricota	Uroviricota	Caudoviricetes	Caudoviricetes		novel_order_80_of_Caudoviricetes		novel_family_1_of_novel_order_80_of_Caudoviricetes		novel_subfamily_0_of_novel_family_1_of_novel_order_80_of_Caudoviricetes||novel_family_2_of_novel_order_80_of_Caudoviricetes		novel_genus_1_of_novel_subfamily_0_of_novel_family_1_of_novel_order_80_of_Caudoviricetes||novel_family_2_of_novel_order_80_of_Caudoviricetes	Fully clustered
196	Bacillus phage vB_BcoS-136	MH884508.1	238	TRUE	160.59	Duplodnaviria	Duplodnaviria	Uroviricota	Uroviricota	Caudoviricetes	Caudoviricetes		novel_order_8_of_Caudoviricetes		novel_family_1_of_novel_order_8_of_Caudoviricetes		novel_subfamily_1_of_novel_family_1_of_novel_order_8_of_Caudoviricetes		novel_genus_5_of_novel_subfamily_1_of_novel_family_1_of_novel_order_8_of_Caudoviricetes	Fully clustered
197	Streptococcus phage SW16	MH892350.1	45	TRUE	32.106	Duplodnaviria	Duplodnaviria	Uroviricota	Uroviricota	Caudoviricetes	Caudoviricetes		novel_order_12_of_Caudoviricetes		Aliceevansviridae		novel_subfamily_0_of_Aliceevansviridae		Piorkowskivirus	Fully clustered
198	Streptococcus phage SW6	MH892351.1	42	TRUE	34.276	Duplodnaviria	Duplodnaviria	Uroviricota	Uroviricota	Caudoviricetes	Caudoviricetes		novel_order_12_of_Caudoviricetes	Aliceevansviridae	Aliceevansviridae		novel_subfamily_0_of_Aliceevansviridae	Moineauvirus	Moineauvirus	Fully clustered
199	Streptococcus phage SW1	MH892352.1	38	TRUE	34.821	Duplodnaviria	Duplodnaviria	Uroviricota	Uroviricota	Caudoviricetes	Caudoviricetes		novel_order_12_of_Caudoviricetes	Aliceevansviridae	Aliceevansviridae		novel_subfamily_0_of_Aliceevansviridae	Moineauvirus	Moineauvirus	Fully clustered
200	Streptococcus phage SW2	MH892353.1	47	TRUE	37.222	Duplodnaviria	Duplodnaviria	Uroviricota	Uroviricota	Caudoviricetes	Caudoviricetes		novel_order_12_of_Caudoviricetes	Aliceevansviridae	Aliceevansviridae		novel_subfamily_0_of_Aliceevansviridae	Moineauvirus	Moineauvirus	Fully clustered
201	Streptococcus phage SW3	MH892354.1	45	TRUE	37.181	Duplodnaviria	Duplodnaviria	Uroviricota	Uroviricota	Caudoviricetes	Caudoviricetes		novel_order_12_of_Caudoviricetes	Aliceevansviridae	Aliceevansviridae		novel_subfamily_0_of_Aliceevansviridae	Moineauvirus	Moineauvirus	Fully clustered
202	Streptococcus phage SW4	MH892355.1	47	TRUE	34.556	Duplodnaviria	Duplodnaviria	Uroviricota	Uroviricota	Caudoviricetes	Caudoviricetes		novel_order_12_of_Caudoviricetes		Aliceevansviridae		novel_subfamily_0_of_Aliceevansviridae		novel_genus_3_of_novel_subfamily_0_of_Aliceevansviridae	Fully clustered
203	Streptococcus phage SW8	MH892357.1	41	TRUE	33.93	Duplodnaviria	Duplodnaviria	Uroviricota	Uroviricota	Caudoviricetes	Caudoviricetes		novel_order_12_of_Caudoviricetes	Aliceevansviridae	Aliceevansviridae		novel_subfamily_0_of_Aliceevansviridae	Moineauvirus	Moineauvirus	Fully clustered
204	Streptococcus phage SW11	MH892360.1	42	TRUE	36.25	Duplodnaviria	Duplodnaviria	Uroviricota	Uroviricota	Caudoviricetes	Caudoviricetes		novel_order_12_of_Caudoviricetes	Aliceevansviridae	Aliceevansviridae		novel_subfamily_0_of_Aliceevansviridae	Moineauvirus	Moineauvirus	Fully clustered
205	Streptococcus phage SW12	MH892361.1	43	TRUE	35.382	Duplodnaviria	Duplodnaviria	Uroviricota	Uroviricota	Caudoviricetes	Caudoviricetes		novel_order_12_of_Caudoviricetes	Aliceevansviridae	Aliceevansviridae		novel_subfamily_0_of_Aliceevansviridae	Moineauvirus	Moineauvirus	Fully clustered
206	Streptococcus phage SW13	MH892362.1	41	TRUE	36.587	Duplodnaviria	Duplodnaviria	Uroviricota	Uroviricota	Caudoviricetes	Caudoviricetes		novel_order_12_of_Caudoviricetes	Aliceevansviridae	Aliceevansviridae		novel_subfamily_0_of_Aliceevansviridae	Brussowvirus	Brussowvirus	Fully clustered
207	Streptococcus phage SW14	MH892363.1	46	TRUE	35.913	Duplodnaviria	Duplodnaviria	Uroviricota	Uroviricota	Caudoviricetes	Caudoviricetes		novel_order_12_of_Caudoviricetes	Aliceevansviridae	Aliceevansviridae		novel_subfamily_0_of_Aliceevansviridae	Brussowvirus	Brussowvirus	Fully clustered
208	Streptococcus phage SW15	MH892364.1	44	TRUE	34.289	Duplodnaviria	Duplodnaviria	Uroviricota	Uroviricota	Caudoviricetes	Caudoviricetes		novel_order_12_of_Caudoviricetes	Aliceevansviridae	Aliceevansviridae		novel_subfamily_0_of_Aliceevansviridae	Brussowvirus	Brussowvirus	Fully clustered
209	Streptococcus phage SW18	MH892366.1	44	TRUE	34.825	Duplodnaviria	Duplodnaviria	Uroviricota	Uroviricota	Caudoviricetes	Caudoviricetes		novel_order_12_of_Caudoviricetes	Aliceevansviridae	Aliceevansviridae		novel_subfamily_0_of_Aliceevansviridae	Brussowvirus	Brussowvirus	Fully clustered
210	Streptococcus phage SW19	MH892367.1	46	TRUE	35.153	Duplodnaviria	Duplodnaviria	Uroviricota	Uroviricota	Caudoviricetes	Caudoviricetes		novel_order_12_of_Caudoviricetes		Aliceevansviridae		novel_subfamily_0_of_Aliceevansviridae		novel_genus_3_of_novel_subfamily_0_of_Aliceevansviridae	Fully clustered
211	Streptococcus phage SW22	MH892369.1	45	TRUE	31.738	Duplodnaviria	Duplodnaviria	Uroviricota	Uroviricota	Caudoviricetes	Caudoviricetes		novel_order_12_of_Caudoviricetes		Aliceevansviridae		novel_subfamily_0_of_Aliceevansviridae		Piorkowskivirus	Fully clustered
212	Streptococcus phage SW27	MH892373.1	46	TRUE	33.953	Duplodnaviria	Duplodnaviria	Uroviricota	Uroviricota	Caudoviricetes	Caudoviricetes		novel_order_12_of_Caudoviricetes		Aliceevansviridae		novel_subfamily_0_of_Aliceevansviridae		novel_genus_3_of_novel_subfamily_0_of_Aliceevansviridae	Fully clustered
213	Streptococcus phage SW1151	MH892376.1	45	TRUE	35.056	Duplodnaviria	Duplodnaviria	Uroviricota	Uroviricota	Caudoviricetes	Caudoviricetes		novel_order_12_of_Caudoviricetes	Aliceevansviridae	Aliceevansviridae		novel_subfamily_0_of_Aliceevansviridae	Brussowvirus	Brussowvirus	Fully clustered
214	Streptococcus phage SWK3	MH892379.1	41	TRUE	35.443	Duplodnaviria	Duplodnaviria	Uroviricota	Uroviricota	Caudoviricetes	Caudoviricetes		novel_order_12_of_Caudoviricetes	Aliceevansviridae	Aliceevansviridae		novel_subfamily_0_of_Aliceevansviridae	Moineauvirus	Moineauvirus	Fully clustered
215	Streptococcus phage SWK6	MH892382.1	38	TRUE	34.999	Duplodnaviria	Duplodnaviria	Uroviricota	Uroviricota	Caudoviricetes	Caudoviricetes		novel_order_12_of_Caudoviricetes	Aliceevansviridae	Aliceevansviridae		novel_subfamily_0_of_Aliceevansviridae	Moineauvirus	Moineauvirus	Fully clustered
216	Arthrobacter phage Hestia	MH910036.1	89	TRUE	51.476	Duplodnaviria	Duplodnaviria	Uroviricota	Uroviricota	Caudoviricetes	Caudoviricetes		novel_order_80_of_Caudoviricetes		novel_family_2_of_novel_order_80_of_Caudoviricetes		novel_subfamily_1_of_novel_family_2_of_novel_order_80_of_Caudoviricetes		novel_genus_1_of_novel_subfamily_1_of_novel_family_2_of_novel_order_80_of_Caudoviricetes	Fully clustered
217	Arthrobacter phage Isolde	MH910037.1	96	TRUE	53.234	Duplodnaviria	Duplodnaviria	Uroviricota	Uroviricota	Caudoviricetes	Caudoviricetes		novel_order_80_of_Caudoviricetes		novel_family_2_of_novel_order_80_of_Caudoviricetes		novel_subfamily_1_of_novel_family_2_of_novel_order_80_of_Caudoviricetes		novel_genus_0_of_novel_subfamily_1_of_novel_family_2_of_novel_order_80_of_Caudoviricetes	Fully clustered
218	Arthrobacter phage Seahorse	MH910041.1	100	TRUE	56.481	Duplodnaviria	Duplodnaviria	Uroviricota	Uroviricota	Caudoviricetes	Caudoviricetes		novel_order_80_of_Caudoviricetes		novel_family_2_of_novel_order_80_of_Caudoviricetes		novel_subfamily_1_of_novel_family_2_of_novel_order_80_of_Caudoviricetes		novel_genus_0_of_novel_subfamily_1_of_novel_family_2_of_novel_order_80_of_Caudoviricetes	Fully clustered
219	Streptococcus phage CHPC1248	MH937457.1	53	TRUE	38.383	Duplodnaviria	Duplodnaviria	Uroviricota	Uroviricota	Caudoviricetes	Caudoviricetes		novel_order_12_of_Caudoviricetes		Aliceevansviridae		novel_subfamily_0_of_Aliceevansviridae		Brussowvirus	Fully clustered
220	Streptococcus phage CHPC572	MH937458.1	49	TRUE	37.005	Duplodnaviria	Duplodnaviria	Uroviricota	Uroviricota	Caudoviricetes	Caudoviricetes		novel_order_12_of_Caudoviricetes	Aliceevansviridae	Aliceevansviridae		novel_subfamily_0_of_Aliceevansviridae	Moineauvirus	Moineauvirus	Fully clustered
221	Streptococcus phage CHPC595	MH937459.1	46	TRUE	35.697	Duplodnaviria	Duplodnaviria	Uroviricota	Uroviricota	Caudoviricetes	Caudoviricetes		novel_order_12_of_Caudoviricetes	Aliceevansviridae	Aliceevansviridae		novel_subfamily_0_of_Aliceevansviridae	Moineauvirus	Moineauvirus	Fully clustered
222	Streptococcus phage CHPC640	MH937460.1	55	TRUE	40.404	Duplodnaviria	Duplodnaviria	Uroviricota	Uroviricota	Caudoviricetes	Caudoviricetes		novel_order_12_of_Caudoviricetes	Aliceevansviridae	Aliceevansviridae		novel_subfamily_0_of_Aliceevansviridae	Brussowvirus	Brussowvirus	Fully clustered
223	Streptococcus phage CHPC642	MH937461.1	49	TRUE	35.715	Duplodnaviria	Duplodnaviria	Uroviricota	Uroviricota	Caudoviricetes	Caudoviricetes		novel_order_12_of_Caudoviricetes	Aliceevansviridae	Aliceevansviridae		novel_subfamily_0_of_Aliceevansviridae	Moineauvirus	Moineauvirus	Fully clustered
224	Streptococcus phage CHPC663	MH937462.1	52	TRUE	38.531	Duplodnaviria	Duplodnaviria	Uroviricota	Uroviricota	Caudoviricetes	Caudoviricetes		novel_order_12_of_Caudoviricetes	Aliceevansviridae	Aliceevansviridae		novel_subfamily_0_of_Aliceevansviridae	Moineauvirus	Moineauvirus	Fully clustered
225	Streptococcus phage CHPC869	MH937464.1	50	TRUE	37.08	Duplodnaviria	Duplodnaviria	Uroviricota	Uroviricota	Caudoviricetes	Caudoviricetes		novel_order_12_of_Caudoviricetes		Aliceevansviridae		novel_subfamily_0_of_Aliceevansviridae		Brussowvirus	Fully clustered
226	Streptococcus phage CHPC873	MH937465.1	51	TRUE	38.258	Duplodnaviria	Duplodnaviria	Uroviricota	Uroviricota	Caudoviricetes	Caudoviricetes		novel_order_12_of_Caudoviricetes	Aliceevansviridae	Aliceevansviridae		novel_subfamily_0_of_Aliceevansviridae	Moineauvirus	Moineauvirus	Fully clustered
227	Streptococcus phage CHPC875	MH937466.1	49	TRUE	36.576	Duplodnaviria	Duplodnaviria	Uroviricota	Uroviricota	Caudoviricetes	Caudoviricetes		novel_order_12_of_Caudoviricetes	Aliceevansviridae	Aliceevansviridae		novel_subfamily_0_of_Aliceevansviridae	Moineauvirus	Moineauvirus	Fully clustered
228	Streptococcus phage CHPC877	MH937467.1	52	TRUE	39.965	Duplodnaviria	Duplodnaviria	Uroviricota	Uroviricota	Caudoviricetes	Caudoviricetes		novel_order_12_of_Caudoviricetes	Aliceevansviridae	Aliceevansviridae		novel_subfamily_0_of_Aliceevansviridae	Moineauvirus	Moineauvirus	Fully clustered
229	Streptococcus phage CHPC879	MH937468.1	45	TRUE	36.011	Duplodnaviria	Duplodnaviria	Uroviricota	Uroviricota	Caudoviricetes	Caudoviricetes		novel_order_12_of_Caudoviricetes	Aliceevansviridae	Aliceevansviridae		novel_subfamily_0_of_Aliceevansviridae	Moineauvirus	Moineauvirus	Fully clustered
230	Streptococcus phage CHPC919	MH937469.1	46	TRUE	37.281	Duplodnaviria	Duplodnaviria	Uroviricota	Uroviricota	Caudoviricetes	Caudoviricetes		novel_order_12_of_Caudoviricetes	Aliceevansviridae	Aliceevansviridae		novel_subfamily_0_of_Aliceevansviridae	Moineauvirus	Moineauvirus	Fully clustered
231	Streptococcus phage CHPC925	MH937470.1	45	TRUE	34.759	Duplodnaviria	Duplodnaviria	Uroviricota	Uroviricota	Caudoviricetes	Caudoviricetes		novel_order_12_of_Caudoviricetes	Aliceevansviridae	Aliceevansviridae		novel_subfamily_0_of_Aliceevansviridae	Moineauvirus	Moineauvirus	Fully clustered
232	Streptococcus phage CHPC927	MH937471.1	48	TRUE	37.303	Duplodnaviria	Duplodnaviria	Uroviricota	Uroviricota	Caudoviricetes	Caudoviricetes		novel_order_12_of_Caudoviricetes	Aliceevansviridae	Aliceevansviridae		novel_subfamily_0_of_Aliceevansviridae	Moineauvirus	Moineauvirus	Fully clustered
233	Streptococcus phage CHPC928	MH937472.1	39	TRUE	34.022	Duplodnaviria	Duplodnaviria	Uroviricota	Uroviricota	Caudoviricetes	Caudoviricetes		novel_order_12_of_Caudoviricetes	Aliceevansviridae	Aliceevansviridae		novel_subfamily_0_of_Aliceevansviridae	Moineauvirus	Moineauvirus	Fully clustered
234	Streptococcus phage CHPC930	MH937474.1	46	TRUE	36.35	Duplodnaviria	Duplodnaviria	Uroviricota	Uroviricota	Caudoviricetes	Caudoviricetes		novel_order_12_of_Caudoviricetes	Aliceevansviridae	Aliceevansviridae		novel_subfamily_0_of_Aliceevansviridae	Moineauvirus	Moineauvirus	Fully clustered
235	Streptococcus phage CHPC931	MH937475.1	49	TRUE	36.49	Duplodnaviria	Duplodnaviria	Uroviricota	Uroviricota	Caudoviricetes	Caudoviricetes		novel_order_12_of_Caudoviricetes		Aliceevansviridae		novel_subfamily_0_of_Aliceevansviridae		Brussowvirus	Fully clustered
236	Streptococcus phage CHPC950	MH937477.1	48	TRUE	35.299	Duplodnaviria	Duplodnaviria	Uroviricota	Uroviricota	Caudoviricetes	Caudoviricetes		novel_order_12_of_Caudoviricetes	Aliceevansviridae	Aliceevansviridae		novel_subfamily_0_of_Aliceevansviridae	Moineauvirus	Moineauvirus	Fully clustered
237	Streptococcus phage CHPC951	MH937478.1	47	TRUE	36.471	Duplodnaviria	Duplodnaviria	Uroviricota	Uroviricota	Caudoviricetes	Caudoviricetes		novel_order_12_of_Caudoviricetes	Aliceevansviridae	Aliceevansviridae		novel_subfamily_0_of_Aliceevansviridae	Brussowvirus	Brussowvirus	Fully clustered
238	Streptococcus phage CHPC952	MH937479.1	46	TRUE	36.775	Duplodnaviria	Duplodnaviria	Uroviricota	Uroviricota	Caudoviricetes	Caudoviricetes		novel_order_12_of_Caudoviricetes		Aliceevansviridae		novel_subfamily_0_of_Aliceevansviridae		Brussowvirus	Fully clustered
239	Streptococcus phage CHPC979	MH937481.1	47	TRUE	34.277	Duplodnaviria	Duplodnaviria	Uroviricota	Uroviricota	Caudoviricetes	Caudoviricetes		novel_order_12_of_Caudoviricetes	Aliceevansviridae	Aliceevansviridae		novel_subfamily_0_of_Aliceevansviridae	Moineauvirus	Moineauvirus	Fully clustered
240	Streptococcus phage CHPC1005	MH937483.1	47	TRUE	37.598	Duplodnaviria	Duplodnaviria	Uroviricota	Uroviricota	Caudoviricetes	Caudoviricetes		novel_order_12_of_Caudoviricetes	Aliceevansviridae	Aliceevansviridae		novel_subfamily_0_of_Aliceevansviridae	Moineauvirus	Moineauvirus	Fully clustered
241	Streptococcus phage CHPC1027	MH937486.1	46	TRUE	35.928	Duplodnaviria	Duplodnaviria	Uroviricota	Uroviricota	Caudoviricetes	Caudoviricetes		novel_order_12_of_Caudoviricetes	Aliceevansviridae	Aliceevansviridae		novel_subfamily_0_of_Aliceevansviridae	Moineauvirus	Moineauvirus	Fully clustered
242	Streptococcus phage CHPC1029	MH937487.1	45	TRUE	35.92	Duplodnaviria	Duplodnaviria	Uroviricota	Uroviricota	Caudoviricetes	Caudoviricetes		novel_order_12_of_Caudoviricetes	Aliceevansviridae	Aliceevansviridae		novel_subfamily_0_of_Aliceevansviridae	Moineauvirus	Moineauvirus	Fully clustered
243	Streptococcus phage CHPC1033	MH937488.1	46	TRUE	36.827	Duplodnaviria	Duplodnaviria	Uroviricota	Uroviricota	Caudoviricetes	Caudoviricetes		novel_order_12_of_Caudoviricetes	Aliceevansviridae	Aliceevansviridae		novel_subfamily_0_of_Aliceevansviridae	Moineauvirus	Moineauvirus	Fully clustered
244	Streptococcus phage CHPC1036	MH937490.1	48	TRUE	36.333	Duplodnaviria	Duplodnaviria	Uroviricota	Uroviricota	Caudoviricetes	Caudoviricetes		novel_order_12_of_Caudoviricetes	Aliceevansviridae	Aliceevansviridae		novel_subfamily_0_of_Aliceevansviridae	Moineauvirus	Moineauvirus	Fully clustered
245	Streptococcus phage CHPC1041	MH937493.1	51	TRUE	38.84	Duplodnaviria	Duplodnaviria	Uroviricota	Uroviricota	Caudoviricetes	Caudoviricetes		novel_order_12_of_Caudoviricetes	Aliceevansviridae	Aliceevansviridae		novel_subfamily_0_of_Aliceevansviridae	Moineauvirus	Moineauvirus	Fully clustered
246	Streptococcus phage CHPC1042	MH937494.1	61	TRUE	42.019	Duplodnaviria	Duplodnaviria	Uroviricota	Uroviricota	Caudoviricetes	Caudoviricetes		novel_order_12_of_Caudoviricetes		Aliceevansviridae		novel_subfamily_0_of_Aliceevansviridae		Brussowvirus	Fully clustered
247	Streptococcus phage CHPC1045	MH937495.1	43	TRUE	34.096	Duplodnaviria	Duplodnaviria	Uroviricota	Uroviricota	Caudoviricetes	Caudoviricetes		novel_order_12_of_Caudoviricetes	Aliceevansviridae	Aliceevansviridae		novel_subfamily_0_of_Aliceevansviridae	Moineauvirus	Moineauvirus	Fully clustered
248	Streptococcus phage CHPC1046	MH937496.1	46	TRUE	34.79	Duplodnaviria	Duplodnaviria	Uroviricota	Uroviricota	Caudoviricetes	Caudoviricetes		novel_order_12_of_Caudoviricetes	Aliceevansviridae	Aliceevansviridae		novel_subfamily_0_of_Aliceevansviridae	Moineauvirus	Moineauvirus	Fully clustered
249	Streptococcus phage CHPC1062	MH937499.1	54	TRUE	40.037	Duplodnaviria	Duplodnaviria	Uroviricota	Uroviricota	Caudoviricetes	Caudoviricetes		novel_order_12_of_Caudoviricetes	Aliceevansviridae	Aliceevansviridae		novel_subfamily_0_of_Aliceevansviridae	Moineauvirus	Moineauvirus	Fully clustered
250	Streptococcus phage CHPC1067	MH937500.1	43	TRUE	34.355	Duplodnaviria	Duplodnaviria	Uroviricota	Uroviricota	Caudoviricetes	Caudoviricetes		novel_order_12_of_Caudoviricetes	Aliceevansviridae	Aliceevansviridae		novel_subfamily_0_of_Aliceevansviridae	Moineauvirus	Moineauvirus	Fully clustered
251	Streptococcus phage CHPC1091	MH937504.1	46	TRUE	37.028	Duplodnaviria	Duplodnaviria	Uroviricota	Uroviricota	Caudoviricetes	Caudoviricetes		novel_order_12_of_Caudoviricetes	Aliceevansviridae	Aliceevansviridae		novel_subfamily_0_of_Aliceevansviridae	Moineauvirus	Moineauvirus	Fully clustered
252	Streptococcus phage CHPC1109	MH937505.1	42	TRUE	33.791	Duplodnaviria	Duplodnaviria	Uroviricota	Uroviricota	Caudoviricetes	Caudoviricetes		novel_order_12_of_Caudoviricetes		Aliceevansviridae		novel_subfamily_0_of_Aliceevansviridae		Brussowvirus	Fully clustered
253	Streptococcus phage CHPC1148	MH937506.1	50	TRUE	39.069	Duplodnaviria	Duplodnaviria	Uroviricota	Uroviricota	Caudoviricetes	Caudoviricetes		novel_order_12_of_Caudoviricetes	Aliceevansviridae	Aliceevansviridae		novel_subfamily_0_of_Aliceevansviridae	Moineauvirus	Moineauvirus	Fully clustered
254	Streptococcus phage CHPC1152	MH937507.1	44	TRUE	35.353	Duplodnaviria	Duplodnaviria	Uroviricota	Uroviricota	Caudoviricetes	Caudoviricetes		novel_order_12_of_Caudoviricetes	Aliceevansviridae	Aliceevansviridae		novel_subfamily_0_of_Aliceevansviridae	Brussowvirus	Brussowvirus	Fully clustered
255	Streptococcus phage CHPC1156	MH937508.1	44	TRUE	34.912	Duplodnaviria	Duplodnaviria	Uroviricota	Uroviricota	Caudoviricetes	Caudoviricetes		novel_order_12_of_Caudoviricetes	Aliceevansviridae	Aliceevansviridae		novel_subfamily_0_of_Aliceevansviridae	Moineauvirus	Moineauvirus	Fully clustered
256	Streptococcus phage CHPC1230	MH937509.1	55	TRUE	39.384	Duplodnaviria	Duplodnaviria	Uroviricota	Uroviricota	Caudoviricetes	Caudoviricetes		novel_order_12_of_Caudoviricetes		Aliceevansviridae		novel_subfamily_0_of_Aliceevansviridae		Brussowvirus	Fully clustered
257	Streptococcus phage CHPC1246	MH937510.1	53	TRUE	36.876	Duplodnaviria	Duplodnaviria	Uroviricota	Uroviricota	Caudoviricetes	Caudoviricetes		novel_order_12_of_Caudoviricetes		Aliceevansviridae		novel_subfamily_0_of_Aliceevansviridae		Brussowvirus	Fully clustered
258	Streptococcus phage CHPC1247	MH937511.1	48	TRUE	35.543	Duplodnaviria	Duplodnaviria	Uroviricota	Uroviricota	Caudoviricetes	Caudoviricetes		novel_order_12_of_Caudoviricetes		Aliceevansviridae		novel_subfamily_0_of_Aliceevansviridae		Brussowvirus	Fully clustered
259	Streptococcus phage SW5	MH973661.1	47	TRUE	36.836	Duplodnaviria	Duplodnaviria	Uroviricota	Uroviricota	Caudoviricetes	Caudoviricetes		novel_order_12_of_Caudoviricetes	Aliceevansviridae	Aliceevansviridae		novel_subfamily_0_of_Aliceevansviridae	Moineauvirus	Moineauvirus	Fully clustered
260	Streptococcus phage SW7	MH973662.1	42	TRUE	35.917	Duplodnaviria	Duplodnaviria	Uroviricota	Uroviricota	Caudoviricetes	Caudoviricetes		novel_order_12_of_Caudoviricetes	Aliceevansviridae	Aliceevansviridae		novel_subfamily_0_of_Aliceevansviridae	Moineauvirus	Moineauvirus	Fully clustered
261	Streptococcus phage SW24	MH973663.1	42	TRUE	32.092	Duplodnaviria	Duplodnaviria	Uroviricota	Uroviricota	Caudoviricetes	Caudoviricetes		novel_order_12_of_Caudoviricetes		Aliceevansviridae		novel_subfamily_0_of_Aliceevansviridae		novel_genus_3_of_novel_subfamily_0_of_Aliceevansviridae	Fully clustered
262	Brevibacterium phage Cantare	MK016493.1	130	TRUE	90.743	Duplodnaviria	Duplodnaviria	Uroviricota	Uroviricota	Caudoviricetes	Caudoviricetes		novel_order_77_of_Caudoviricetes		novel_family_0_of_novel_order_77_of_Caudoviricetes		novel_subfamily_1_of_novel_family_0_of_novel_order_77_of_Caudoviricetes		novel_genus_0_of_novel_subfamily_1_of_novel_family_0_of_novel_order_77_of_Caudoviricetes	Lower clustered then removed
263	Rothia phage Spartoi	MK061416.1	56	TRUE	35.189	Duplodnaviria	Duplodnaviria	Uroviricota	Uroviricota	Caudoviricetes	Caudoviricetes		novel_order_80_of_Caudoviricetes		novel_family_14_of_novel_order_80_of_Caudoviricetes		novel_subfamily_0_of_novel_family_14_of_novel_order_80_of_Caudoviricetes		novel_genus_0_of_novel_subfamily_0_of_novel_family_14_of_novel_order_80_of_Caudoviricetes	Lower clustered then removed
264	Sulfolobales Beppu rod-shaped virus 1	MK064565.1	60	TRUE	34.025	Adnaviria	Adnaviria	Taleaviricota	Taleaviricota	Tokiviricetes	Tokiviricetes	Ligamenvirales	Ligamenvirales	Rudiviridae	Rudiviridae		noRef_of_Rudiviridae	Japarudivirus	Japarudivirus|Hoswirudivirus|Icerudivirus|Itarudivirus|Azorudivirus|Rudivirus|Usarudivirus	Lower clustered then removed
265	Bacillus phage AP631	MK085976.1	56	TRUE	39.549	Duplodnaviria	Duplodnaviria	Uroviricota	Uroviricota	Caudoviricetes	Caudoviricetes		novel_order_11_of_Caudoviricetes		novel_family_12_of_novel_order_11_of_Caudoviricetes		novel_subfamily_0_of_novel_family_12_of_novel_order_11_of_Caudoviricetes	Wbetavirus	Wbetavirus	Fully clustered
266	Gordonia phage Maridalia	MK112547.1	83	TRUE	51.628	Duplodnaviria	Duplodnaviria	Uroviricota	Uroviricota	Caudoviricetes	Caudoviricetes		novel_order_78_of_Caudoviricetes		novel_family_1_of_novel_order_78_of_Caudoviricetes	Nymbaxtervirinae	Nymbaxtervirinae	Nymphadoravirus	Nymphadoravirus	Fully clustered
267	Pseudomonas phage vB_PaeM_LCK69	MK138526.1	174	TRUE	92.319	Duplodnaviria	Duplodnaviria	Uroviricota	Uroviricota	Caudoviricetes	Caudoviricetes		novel_order_59_of_Caudoviricetes		novel_family_6_of_novel_order_59_of_Caudoviricetes		novel_subfamily_0_of_novel_family_6_of_novel_order_59_of_Caudoviricetes	Pakpunavirus	Pakpunavirus	Fully clustered
268	Escherichia phage vB_EcoS_PNS1	MK138527.1	57	TRUE	43.945	Duplodnaviria	Duplodnaviria	Uroviricota	Uroviricota	Caudoviricetes	Caudoviricetes		novel_order_35_of_Caudoviricetes		novel_family_19_of_novel_order_35_of_Caudoviricetes		novel_subfamily_0_of_novel_family_19_of_novel_order_35_of_Caudoviricetes	Dhillonvirus	Dhillonvirus	Fully clustered
269	Pseudomonas phage vB_PaeS_SCUT-S3	MK165657.1	62	TRUE	42.622	Duplodnaviria	Duplodnaviria	Uroviricota	Uroviricota	Caudoviricetes	Caudoviricetes		novel_order_31_of_Caudoviricetes		Mesyanzhinovviridae		novel_subfamily_3_of_Mesyanzhinovviridae	Septimatrevirus	Septimatrevirus	Fully clustered
270	Streptococcus phage CHPC1198	MK202159.1	47	TRUE	33.245	Duplodnaviria	Duplodnaviria	Uroviricota	Uroviricota	Caudoviricetes	Caudoviricetes		novel_order_12_of_Caudoviricetes		Aliceevansviridae		novel_subfamily_0_of_Aliceevansviridae		novel_genus_3_of_novel_subfamily_0_of_Aliceevansviridae	Fully clustered
271	Streptococcus phage CHPC1282	MK202161.1	45	TRUE	34.785	Duplodnaviria	Duplodnaviria	Uroviricota	Uroviricota	Caudoviricetes	Caudoviricetes		novel_order_12_of_Caudoviricetes		Aliceevansviridae		novel_subfamily_0_of_Aliceevansviridae		novel_genus_3_of_novel_subfamily_0_of_Aliceevansviridae	Fully clustered
272	Alteromonas phage ZP6	MK203850.3	47	TRUE	38.08	Duplodnaviria	Duplodnaviria	Uroviricota	Uroviricota	Caudoviricetes	Caudoviricetes		novel_order_20_of_Caudoviricetes		novel_family_0_of_novel_order_20_of_Caudoviricetes		novel_subfamily_1_of_novel_family_0_of_novel_order_20_of_Caudoviricetes		novel_genus_0_of_novel_subfamily_1_of_novel_family_0_of_novel_order_20_of_Caudoviricetes	Lower clustered then removed
273	Salmonella phage TS6	MK214385.1	65	TRUE	41.515	Duplodnaviria	Duplodnaviria	Uroviricota	Uroviricota	Caudoviricetes	Caudoviricetes		novel_order_35_of_Caudoviricetes		novel_family_19_of_novel_order_35_of_Caudoviricetes	Guernseyvirinae	Guernseyvirinae	Cornellvirus	Cornellvirus	Fully clustered
274	Pseudomonas phage Henu5	MK224498.1	145	TRUE	92.558	Duplodnaviria	Duplodnaviria	Uroviricota	Uroviricota	Caudoviricetes	Caudoviricetes		novel_order_59_of_Caudoviricetes		novel_family_6_of_novel_order_59_of_Caudoviricetes		novel_subfamily_0_of_novel_family_6_of_novel_order_59_of_Caudoviricetes	Pakpunavirus	Pakpunavirus	Fully clustered
275	Gordonia phage Dorito	MK279848.1	75	TRUE	46.784	Duplodnaviria	Duplodnaviria	Uroviricota	Uroviricota	Caudoviricetes	Caudoviricetes		novel_order_78_of_Caudoviricetes		novel_family_1_of_novel_order_78_of_Caudoviricetes		Nymbaxtervirinae		novel_genus_2_of_Nymbaxtervirinae	Fully clustered
276	Bacillus phage pW2	MK288021.1	172	TRUE	160.627	Duplodnaviria	Duplodnaviria	Uroviricota	Uroviricota	Caudoviricetes	Caudoviricetes		novel_order_8_of_Caudoviricetes		novel_family_1_of_novel_order_8_of_Caudoviricetes		novel_subfamily_1_of_novel_family_1_of_novel_order_8_of_Caudoviricetes		novel_genus_2_of_novel_subfamily_1_of_novel_family_1_of_novel_order_8_of_Caudoviricetes	Fully clustered
277	Bacillus phage pW4	MK288022.1	106	TRUE	80.919	Duplodnaviria	Duplodnaviria	Uroviricota	Uroviricota	Caudoviricetes	Caudoviricetes		novel_order_8_of_Caudoviricetes		novel_family_0_of_novel_order_8_of_Caudoviricetes		novel_subfamily_0_of_novel_family_0_of_novel_order_8_of_Caudoviricetes		novel_genus_0_of_novel_subfamily_0_of_novel_family_0_of_novel_order_8_of_Caudoviricetes	Fully clustered
278	Gordonia phage Vasanti	MK359313.1	71	TRUE	46.463	Duplodnaviria	Duplodnaviria	Uroviricota	Uroviricota	Caudoviricetes	Caudoviricetes		novel_order_78_of_Caudoviricetes		novel_family_1_of_novel_order_78_of_Caudoviricetes		Nymbaxtervirinae	Attisvirus	Attisvirus	Fully clustered
279	Escherichia phage vB_EcoP_WFI101126	MK373770.1	135	TRUE	77.307	Duplodnaviria	Duplodnaviria	Uroviricota	Uroviricota	Caudoviricetes	Caudoviricetes		novel_order_57_of_Caudoviricetes		Grimontviridae	Gordonclarkvirinae	Gordonclarkvirinae	Kuravirus	Kuravirus|Nieuwekanaalvirus	Fully clustered
280	Escherichia phage vB_EcoS_PTXU06	MK373789.1	63	TRUE	45.904	Duplodnaviria	Duplodnaviria	Uroviricota	Uroviricota	Caudoviricetes	Caudoviricetes		novel_order_35_of_Caudoviricetes		novel_family_19_of_novel_order_35_of_Caudoviricetes		novel_subfamily_0_of_novel_family_19_of_novel_order_35_of_Caudoviricetes	Dhillonvirus	Dhillonvirus	Fully clustered
281	Escherichia phage vB_EcoS_WF5505	MK373790.1	67	TRUE	47.082	Duplodnaviria	Duplodnaviria	Uroviricota	Uroviricota	Caudoviricetes	Caudoviricetes		novel_order_35_of_Caudoviricetes		novel_family_19_of_novel_order_35_of_Caudoviricetes		novel_subfamily_0_of_novel_family_19_of_novel_order_35_of_Caudoviricetes	Dhillonvirus	Dhillonvirus	Fully clustered
282	Escherichia phage vB_EcoS_WFI	MK373791.1	61	TRUE	45.536	Duplodnaviria	Duplodnaviria	Uroviricota	Uroviricota	Caudoviricetes	Caudoviricetes		novel_order_35_of_Caudoviricetes		novel_family_19_of_novel_order_35_of_Caudoviricetes		novel_subfamily_0_of_novel_family_19_of_novel_order_35_of_Caudoviricetes	Dhillonvirus	Dhillonvirus	Fully clustered
283	Pseudoalteromonas phage C7	MK387309.1	73	TRUE	42.261	Duplodnaviria	Duplodnaviria	Uroviricota	Uroviricota	Caudoviricetes	Caudoviricetes		novel_order_38_of_Caudoviricetes		novel_family_2_of_novel_order_38_of_Caudoviricetes		novel_subfamily_1_of_novel_family_2_of_novel_order_38_of_Caudoviricetes		novel_genus_2_of_novel_subfamily_1_of_novel_family_2_of_novel_order_38_of_Caudoviricetes	Fully clustered
284	Arthrobacter phage Elesar	MK392368.1	61	TRUE	42.954	Duplodnaviria	Duplodnaviria	Uroviricota	Uroviricota	Caudoviricetes	Caudoviricetes		novel_order_80_of_Caudoviricetes		novel_family_1_of_novel_order_80_of_Caudoviricetes		novel_subfamily_0_of_novel_family_1_of_novel_order_80_of_Caudoviricetes||novel_family_2_of_novel_order_80_of_Caudoviricetes		novel_genus_1_of_novel_subfamily_0_of_novel_family_1_of_novel_order_80_of_Caudoviricetes||novel_family_2_of_novel_order_80_of_Caudoviricetes	Fully clustered
285	Pseudomonas phage ITTPL	MK443264.1	177	TRUE	92.73	Duplodnaviria	Duplodnaviria	Uroviricota	Uroviricota	Caudoviricetes	Caudoviricetes		novel_order_59_of_Caudoviricetes		novel_family_6_of_novel_order_59_of_Caudoviricetes		novel_subfamily_0_of_novel_family_6_of_novel_order_59_of_Caudoviricetes	Pakpunavirus	Pakpunavirus	Fully clustered
286	Salmonella phage vB_SenS_SE1	MK479295.1	63	TRUE	40.987	Duplodnaviria	Duplodnaviria	Uroviricota	Uroviricota	Caudoviricetes	Caudoviricetes		novel_order_35_of_Caudoviricetes		novel_family_19_of_novel_order_35_of_Caudoviricetes	Guernseyvirinae	Guernseyvirinae	Cornellvirus	Cornellvirus	Fully clustered
287	Pseudomonas phage vB_Pae_CF78a	MK511059.1	57	TRUE	39.705	Duplodnaviria	Duplodnaviria	Uroviricota	Uroviricota	Caudoviricetes	Caudoviricetes		novel_order_32_of_Caudoviricetes		novel_family_4_of_novel_order_32_of_Caudoviricetes		novel_subfamily_0_of_novel_family_4_of_novel_order_32_of_Caudoviricetes	Beetrevirus	Beetrevirus	Fully clustered
288	Xanthomonas phage Cf2	MK512531.1	12	TRUE	6.454	Monodnaviria	Monodnaviria	Hofneiviricota	Hofneiviricota|Saleviricota|Phixviricota	Faserviricetes	Faserviricetes|Huolimaviricetes|Malgrandaviricetes	Tubulavirales		Inoviridae				Lophivirus		Fully clustered
289	Klebsiella phage vB_KpnM_FZ14	MK521906.1	85	TRUE	49.37	Duplodnaviria	Duplodnaviria	Uroviricota	Uroviricota	Caudoviricetes	Caudoviricetes		novel_order_35_of_Caudoviricetes		novel_family_14_of_novel_order_35_of_Caudoviricetes		novel_subfamily_0_of_novel_family_14_of_novel_order_35_of_Caudoviricetes	Jedunavirus	Jedunavirus	Fully clustered
290	Escherichia phage ZCEC5	MK542015.1	72	TRUE	43.372	Duplodnaviria	Duplodnaviria	Uroviricota	Uroviricota	Caudoviricetes	Caudoviricetes		novel_order_35_of_Caudoviricetes		novel_family_19_of_novel_order_35_of_Caudoviricetes	Guernseyvirinae	Guernseyvirinae	Kagunavirus	Kagunavirus	Fully clustered
291	Nitrosopumilus spindle-shaped virus	MK570055.1	149	TRUE	28.967		No Realm							Thaspiviridae				Nitmarvirus		Edges removed
292	Pseudomonas phage KP1	MK574078.1	36	TRUE	43.47	Duplodnaviria	Duplodnaviria	Uroviricota	Uroviricota	Caudoviricetes	Caudoviricetes		novel_order_31_of_Caudoviricetes		Mesyanzhinovviridae		novel_subfamily_3_of_Mesyanzhinovviridae	Septimatrevirus	Septimatrevirus	Fully clustered
293	Salmonella phage vB_SenS_SB3	MK578530.1	63	TRUE	41.147	Duplodnaviria	Duplodnaviria	Uroviricota	Uroviricota	Caudoviricetes	Caudoviricetes		novel_order_35_of_Caudoviricetes		novel_family_19_of_novel_order_35_of_Caudoviricetes	Guernseyvirinae	Guernseyvirinae	Jerseyvirus	Jerseyvirus	Fully clustered
294	Serratia phage Serbin	MK608336.1	66	TRUE	42.882	Duplodnaviria	Duplodnaviria	Uroviricota	Uroviricota	Caudoviricetes	Caudoviricetes		novel_order_31_of_Caudoviricetes		novel_family_7_of_novel_order_31_of_Caudoviricetes		novel_subfamily_0_of_novel_family_7_of_novel_order_31_of_Caudoviricetes		novel_genus_0_of_novel_subfamily_0_of_novel_family_7_of_novel_order_31_of_Caudoviricetes	Fully clustered
295	Klebsiella phage vB_KpnM_IME346	MK685667.1	79	TRUE	49.482	Duplodnaviria	Duplodnaviria	Uroviricota	Uroviricota	Caudoviricetes	Caudoviricetes		novel_order_35_of_Caudoviricetes		novel_family_14_of_novel_order_35_of_Caudoviricetes		novel_subfamily_0_of_novel_family_14_of_novel_order_35_of_Caudoviricetes	Jedunavirus	Jedunavirus	Fully clustered
296	Escherichia phage CEC_Kaz_2018	MK728541.1	65	TRUE	44.283	Duplodnaviria	Duplodnaviria	Uroviricota	Uroviricota	Caudoviricetes	Caudoviricetes		novel_order_35_of_Caudoviricetes		novel_family_19_of_novel_order_35_of_Caudoviricetes		novel_subfamily_0_of_novel_family_19_of_novel_order_35_of_Caudoviricetes	Dhillonvirus	Dhillonvirus	Fully clustered
297	Arthrobacter phage Idaho	MK757448.1	22	TRUE	15.675	Duplodnaviria	Duplodnaviria	Uroviricota	Uroviricota	Caudoviricetes	Caudoviricetes		novel_order_65_of_Caudoviricetes		novel_family_0_of_novel_order_65_of_Caudoviricetes		novel_subfamily_0_of_novel_family_0_of_novel_order_65_of_Caudoviricetes		novel_genus_1_of_novel_subfamily_0_of_novel_family_0_of_novel_order_65_of_Caudoviricetes	Fully clustered
298	Shewanella phage X14	MK796797.2	40	TRUE	36.396	Duplodnaviria	Duplodnaviria	Uroviricota	Uroviricota	Caudoviricetes	Caudoviricetes		novel_order_36_of_Caudoviricetes		novel_family_0_of_novel_order_36_of_Caudoviricetes		novel_subfamily_0_of_novel_family_0_of_novel_order_36_of_Caudoviricetes		novel_genus_1_of_novel_subfamily_0_of_novel_family_0_of_novel_order_36_of_Caudoviricetes	Fully clustered
299	Pseudomonas phage vB_PaeM_PA5oct	MK797984.1	445	TRUE	286.783	Duplodnaviria	Duplodnaviria	Uroviricota	Uroviricota	Caudoviricetes	Caudoviricetes		novel_order_58_of_Caudoviricetes		novel_family_2_of_novel_order_58_of_Caudoviricetes		novel_subfamily_0_of_novel_family_2_of_novel_order_58_of_Caudoviricetes		novel_genus_0_of_novel_subfamily_0_of_novel_family_2_of_novel_order_58_of_Caudoviricetes	Fully clustered
300	Gordonia phage Coeur	MK801723.1	26	TRUE	16.223	Duplodnaviria	Duplodnaviria	Uroviricota	Uroviricota	Caudoviricetes	Caudoviricetes		novel_order_60_of_Caudoviricetes		novel_family_0_of_novel_order_60_of_Caudoviricetes		novel_subfamily_0_of_novel_family_0_of_novel_order_60_of_Caudoviricetes		novel_genus_2_of_novel_subfamily_0_of_novel_family_0_of_novel_order_60_of_Caudoviricetes	Fully clustered
301	Gordonia phage ThankyouJordi	MK801727.1	83	TRUE	53.453	Duplodnaviria	Duplodnaviria	Uroviricota	Uroviricota	Caudoviricetes	Caudoviricetes		novel_order_78_of_Caudoviricetes		novel_family_1_of_novel_order_78_of_Caudoviricetes	Nymbaxtervirinae	Nymbaxtervirinae	Nymphadoravirus	Nymphadoravirus	Fully clustered
302	Gordonia phage Clark	MK801729.1	78	TRUE	47.716	Duplodnaviria	Duplodnaviria	Uroviricota	Uroviricota	Caudoviricetes	Caudoviricetes		novel_order_78_of_Caudoviricetes		novel_family_1_of_novel_order_78_of_Caudoviricetes		Nymbaxtervirinae		novel_genus_2_of_Nymbaxtervirinae	Fully clustered
303	Microbacterium phage BubbaBear	MK814753.1	68	TRUE	41.814	Duplodnaviria	Duplodnaviria	Uroviricota	Uroviricota	Caudoviricetes	Caudoviricetes		novel_order_80_of_Caudoviricetes		novel_family_8_of_novel_order_80_of_Caudoviricetes		novel_subfamily_0_of_novel_family_8_of_novel_order_80_of_Caudoviricetes	Dismasvirus	Dismasvirus	Fully clustered
304	Gordonia phage Reyja	MK814759.1	65	TRUE	41.5	Duplodnaviria	Duplodnaviria	Uroviricota	Uroviricota	Caudoviricetes	Caudoviricetes		novel_order_80_of_Caudoviricetes		novel_family_9_of_novel_order_80_of_Caudoviricetes		novel_subfamily_1_of_novel_family_9_of_novel_order_80_of_Caudoviricetes		novel_genus_0_of_novel_subfamily_1_of_novel_family_9_of_novel_order_80_of_Caudoviricetes	Fully clustered
305	Gordonia phage Forza	MK814760.1	164	TRUE	114.174	Duplodnaviria	Duplodnaviria	Uroviricota	Uroviricota	Caudoviricetes	Caudoviricetes		novel_order_71_of_Caudoviricetes		novel_family_0_of_novel_order_71_of_Caudoviricetes		novel_subfamily_0_of_novel_family_0_of_novel_order_71_of_Caudoviricetes		novel_genus_0_of_novel_subfamily_0_of_novel_family_0_of_novel_order_71_of_Caudoviricetes	Fully clustered
306	Pseudomonas virus PBPA162	MK816297.1	83	TRUE	60.626	Duplodnaviria	Duplodnaviria	Uroviricota	Uroviricota	Caudoviricetes	Caudoviricetes		novel_order_31_of_Caudoviricetes		Mesyanzhinovviridae		Queuovirinae		novel_genus_4_of_Queuovirinae	Fully clustered
307	Gordonia phage Polly	MK820642.1	76	TRUE	49.78	Duplodnaviria	Duplodnaviria	Uroviricota	Uroviricota	Caudoviricetes	Caudoviricetes		novel_order_78_of_Caudoviricetes		novel_family_1_of_novel_order_78_of_Caudoviricetes	Nymbaxtervirinae	Nymbaxtervirinae	Nymphadoravirus	Nymphadoravirus	Fully clustered
308	Aeromonas phage LAh10	MK838116.1	228	TRUE	260.31	Duplodnaviria	Duplodnaviria	Uroviricota	Uroviricota	Caudoviricetes	Caudoviricetes		novel_order_56_of_Caudoviricetes		novel_family_0_of_novel_order_56_of_Caudoviricetes		novel_subfamily_0_of_novel_family_0_of_novel_order_56_of_Caudoviricetes		novel_genus_0_of_novel_subfamily_0_of_novel_family_0_of_novel_order_56_of_Caudoviricetes	Fully clustered
309	Synechococcus phage S-SCSM1	MK867354.2	282	TRUE	228.827	Duplodnaviria	Duplodnaviria	Uroviricota	Uroviricota	Caudoviricetes	Caudoviricetes		novel_order_58_of_Caudoviricetes	Kyanoviridae	Kyanoviridae		novel_subfamily_1_of_Kyanoviridae		novel_genus_0_of_novel_subfamily_1_of_Kyanoviridae	Fully clustered
310	Gordonia phage Madeline	MK919469.1	75	TRUE	51.668	Duplodnaviria	Duplodnaviria	Uroviricota	Uroviricota	Caudoviricetes	Caudoviricetes		novel_order_78_of_Caudoviricetes		novel_family_1_of_novel_order_78_of_Caudoviricetes	Nymbaxtervirinae	Nymbaxtervirinae	Nymphadoravirus	Nymphadoravirus|Baxtervirus|Baxterfoxvirus	Fully clustered
311	Arthrobacter phage Xenomorph	MK919473.1	95	TRUE	58.69	Duplodnaviria	Duplodnaviria	Uroviricota	Uroviricota	Caudoviricetes	Caudoviricetes		novel_order_66_of_Caudoviricetes		novel_family_0_of_novel_order_66_of_Caudoviricetes		Deejayvirinae	Mudcatvirus	Mudcatvirus	Fully clustered
312	Salmonella phage Shelanagig	MK931446.1	70	TRUE	42.541	Duplodnaviria	Duplodnaviria	Uroviricota	Uroviricota	Caudoviricetes	Caudoviricetes		novel_order_35_of_Caudoviricetes		novel_family_19_of_novel_order_35_of_Caudoviricetes	Guernseyvirinae	Guernseyvirinae	Jerseyvirus	Jerseyvirus	Fully clustered
313	Pseudomonas phage UMP151	MK934841.1	56	TRUE	41.303	Duplodnaviria	Duplodnaviria	Uroviricota	Uroviricota	Caudoviricetes	Caudoviricetes		novel_order_32_of_Caudoviricetes		novel_family_4_of_novel_order_32_of_Caudoviricetes		novel_subfamily_0_of_novel_family_4_of_novel_order_32_of_Caudoviricetes		novel_genus_0_of_novel_subfamily_0_of_novel_family_4_of_novel_order_32_of_Caudoviricetes	Fully clustered
314	Microbacterium phage Cinna	MK937591.1	93	TRUE	55.366	Duplodnaviria	Duplodnaviria	Uroviricota	Uroviricota	Caudoviricetes	Caudoviricetes		novel_order_78_of_Caudoviricetes		novel_family_6_of_novel_order_78_of_Caudoviricetes		novel_subfamily_0_of_novel_family_6_of_novel_order_78_of_Caudoviricetes	Mementomorivirus	Mementomorivirus	Fully clustered
315	Streptomyces phage Dubu	MK937595.1	47	TRUE	39.535	Duplodnaviria	Duplodnaviria	Uroviricota	Uroviricota	Caudoviricetes	Caudoviricetes		novel_order_80_of_Caudoviricetes		novel_family_7_of_novel_order_80_of_Caudoviricetes		novel_subfamily_0_of_novel_family_7_of_novel_order_80_of_Caudoviricetes		novel_genus_0_of_novel_subfamily_0_of_novel_family_7_of_novel_order_80_of_Caudoviricetes	Fully clustered
316	Microbacterium phage Celaena	MK937598.1	64	TRUE	42.169	Duplodnaviria	Duplodnaviria	Uroviricota	Uroviricota	Caudoviricetes	Caudoviricetes		novel_order_80_of_Caudoviricetes		novel_family_8_of_novel_order_80_of_Caudoviricetes		novel_subfamily_0_of_novel_family_8_of_novel_order_80_of_Caudoviricetes	Dismasvirus	Dismasvirus	Fully clustered
317	Microbacterium phage Margaery	MK937606.1	96	TRUE	56.033	Duplodnaviria	Duplodnaviria	Uroviricota	Uroviricota	Caudoviricetes	Caudoviricetes		novel_order_78_of_Caudoviricetes		novel_family_6_of_novel_order_78_of_Caudoviricetes		novel_subfamily_0_of_novel_family_6_of_novel_order_78_of_Caudoviricetes	Mementomorivirus	Mementomorivirus	Fully clustered
318	Microbacterium phage Cressida	MK937608.1	95	TRUE	55.957	Duplodnaviria	Duplodnaviria	Uroviricota	Uroviricota	Caudoviricetes	Caudoviricetes		novel_order_78_of_Caudoviricetes		novel_family_6_of_novel_order_78_of_Caudoviricetes		novel_subfamily_0_of_novel_family_6_of_novel_order_78_of_Caudoviricetes	Mementomorivirus	Mementomorivirus	Fully clustered
319	Gordonia phage Sekhmet	MK937609.1	79	TRUE	47.735	Duplodnaviria	Duplodnaviria	Uroviricota	Uroviricota	Caudoviricetes	Caudoviricetes		novel_order_78_of_Caudoviricetes		novel_family_1_of_novel_order_78_of_Caudoviricetes		Nymbaxtervirinae		novel_genus_2_of_Nymbaxtervirinae	Fully clustered
320	Microbacterium phage Arroyo	MK937610.2	69	TRUE	42.129	Duplodnaviria	Duplodnaviria	Uroviricota	Uroviricota	Caudoviricetes	Caudoviricetes		novel_order_80_of_Caudoviricetes		novel_family_8_of_novel_order_80_of_Caudoviricetes		novel_subfamily_0_of_novel_family_8_of_novel_order_80_of_Caudoviricetes	Dismasvirus	Dismasvirus	Fully clustered
321	Gordonia phage Sidious	MK967384.1	79	TRUE	51.789	Duplodnaviria	Duplodnaviria	Uroviricota	Uroviricota	Caudoviricetes	Caudoviricetes		novel_order_78_of_Caudoviricetes		novel_family_1_of_novel_order_78_of_Caudoviricetes	Nymbaxtervirinae	Nymbaxtervirinae		novel_genus_4_of_Nymbaxtervirinae	Fully clustered
322	Gordonia phage SheckWes	MK967385.1	75	TRUE	47.618	Duplodnaviria	Duplodnaviria	Uroviricota	Uroviricota	Caudoviricetes	Caudoviricetes		novel_order_81_of_Caudoviricetes		novel_family_0_of_novel_order_81_of_Caudoviricetes		novel_subfamily_1_of_novel_family_0_of_novel_order_81_of_Caudoviricetes	Emalynvirus	Emalynvirus	Fully clustered
323	Arthrobacter phage JEGGS	MK967398.1	100	TRUE	58.287	Duplodnaviria	Duplodnaviria	Uroviricota	Uroviricota	Caudoviricetes	Caudoviricetes		novel_order_66_of_Caudoviricetes		novel_family_0_of_novel_order_66_of_Caudoviricetes		Deejayvirinae	Mudcatvirus	Mudcatvirus	Fully clustered
324	Salmonella phage SS5	MK972702.1	67	TRUE	41.392	Duplodnaviria	Duplodnaviria	Uroviricota	Uroviricota	Caudoviricetes	Caudoviricetes		novel_order_35_of_Caudoviricetes		novel_family_19_of_novel_order_35_of_Caudoviricetes	Guernseyvirinae	Guernseyvirinae	Jerseyvirus	Jerseyvirus	Fully clustered
325	Arthrobacter phage Kumotta	MK977703.1	75	TRUE	40.317	Duplodnaviria	Duplodnaviria	Uroviricota	Uroviricota	Caudoviricetes	Caudoviricetes		novel_order_80_of_Caudoviricetes		novel_family_2_of_novel_order_80_of_Caudoviricetes		novel_subfamily_2_of_novel_family_2_of_novel_order_80_of_Caudoviricetes		novel_genus_0_of_novel_subfamily_2_of_novel_family_2_of_novel_order_80_of_Caudoviricetes	Fully clustered
326	Gordonia phage Mollymur	MK977705.1	113	TRUE	90.669	Duplodnaviria	Duplodnaviria	Uroviricota	Uroviricota	Caudoviricetes	Caudoviricetes		novel_order_81_of_Caudoviricetes		novel_family_17_of_novel_order_81_of_Caudoviricetes		novel_subfamily_0_of_novel_family_17_of_novel_order_81_of_Caudoviricetes	Bantamvirus	Bantamvirus	Fully clustered
327	Mycobacterium phage LilSpotty	MK977707.1	85	TRUE	49.798	Duplodnaviria	Duplodnaviria	Uroviricota	Uroviricota	Caudoviricetes	Caudoviricetes		novel_order_81_of_Caudoviricetes		novel_family_1_of_novel_order_81_of_Caudoviricetes		novel_subfamily_0_of_novel_family_1_of_novel_order_81_of_Caudoviricetes		novel_genus_0_of_novel_subfamily_0_of_novel_family_1_of_novel_order_81_of_Caudoviricetes	Fully clustered
328	Bacillus phage vB_BspS_SplendidRed	MN013088.1	76	TRUE	42.859	Duplodnaviria	Duplodnaviria	Uroviricota	Uroviricota	Caudoviricetes	Caudoviricetes		novel_order_11_of_Caudoviricetes		novel_family_14_of_novel_order_11_of_Caudoviricetes		novel_subfamily_0_of_novel_family_14_of_novel_order_11_of_Caudoviricetes		novel_genus_0_of_novel_subfamily_0_of_novel_family_14_of_novel_order_11_of_Caudoviricetes	Fully clustered
329	Pseudomonas phage vB_PaM_EPA1	MN013356.1	171	TRUE	91.394	Duplodnaviria	Duplodnaviria	Uroviricota	Uroviricota	Caudoviricetes	Caudoviricetes		novel_order_59_of_Caudoviricetes		novel_family_6_of_novel_order_59_of_Caudoviricetes		novel_subfamily_0_of_novel_family_6_of_novel_order_59_of_Caudoviricetes	Pakpunavirus	Pakpunavirus	Fully clustered
330	Pseudomonas phage Iggy	MN029011.1	90	TRUE	60.628	Duplodnaviria	Duplodnaviria	Uroviricota	Uroviricota	Caudoviricetes	Caudoviricetes		novel_order_31_of_Caudoviricetes		Mesyanzhinovviridae		Queuovirinae		novel_genus_4_of_Queuovirinae	Fully clustered
331	Aeromonas phage PS1	MN032614.2	247	TRUE	237.367	Duplodnaviria	Duplodnaviria	Uroviricota	Uroviricota	Caudoviricetes	Caudoviricetes		novel_order_56_of_Caudoviricetes		novel_family_0_of_novel_order_56_of_Caudoviricetes		novel_subfamily_0_of_novel_family_0_of_novel_order_56_of_Caudoviricetes		novel_genus_1_of_novel_subfamily_0_of_novel_family_0_of_novel_order_56_of_Caudoviricetes	Fully clustered
332	Escherichia phage Paul	MN045231.1	133	TRUE	79.429	Duplodnaviria	Duplodnaviria	Uroviricota	Uroviricota	Caudoviricetes	Caudoviricetes		novel_order_57_of_Caudoviricetes		Grimontviridae	Gordonclarkvirinae	Gordonclarkvirinae	Kuravirus	Kuravirus|Nieuwekanaalvirus	Fully clustered
333	Xanthomonas phage Samson	MN062187.1	57	TRUE	43.314	Duplodnaviria	Duplodnaviria	Uroviricota	Uroviricota	Caudoviricetes	Caudoviricetes		novel_order_31_of_Caudoviricetes		Mesyanzhinovviridae		novel_subfamily_3_of_Mesyanzhinovviridae	Septimatrevirus	Septimatrevirus	Fully clustered
334	Microbacterium Phage DirtyBubble	MN062714.1	67	TRUE	41.692	Duplodnaviria	Duplodnaviria	Uroviricota	Uroviricota	Caudoviricetes	Caudoviricetes		novel_order_80_of_Caudoviricetes		novel_family_8_of_novel_order_80_of_Caudoviricetes		novel_subfamily_0_of_novel_family_8_of_novel_order_80_of_Caudoviricetes	Dismasvirus	Dismasvirus	Fully clustered
335	Gordonia phage Mayweather	MN062716.1	74	TRUE	48.382	Duplodnaviria	Duplodnaviria	Uroviricota	Uroviricota	Caudoviricetes	Caudoviricetes		novel_order_81_of_Caudoviricetes		novel_family_0_of_novel_order_81_of_Caudoviricetes		novel_subfamily_1_of_novel_family_0_of_novel_order_81_of_Caudoviricetes	Emalynvirus	Emalynvirus	Fully clustered
336	Salmonella phage Shemara	MN070121.2	83	TRUE	44.342	Duplodnaviria	Duplodnaviria	Uroviricota	Uroviricota	Caudoviricetes	Caudoviricetes		novel_order_35_of_Caudoviricetes		novel_family_19_of_novel_order_35_of_Caudoviricetes	Guernseyvirinae	Guernseyvirinae	Cornellvirus	Cornellvirus	Fully clustered
337	Enterobacter phage vB_EhoM-IME523	MN087708.1	289	TRUE	172.763	Duplodnaviria	Duplodnaviria	Uroviricota	Uroviricota	Caudoviricetes	Caudoviricetes		novel_order_58_of_Caudoviricetes	Straboviridae	Straboviridae	Tevenvirinae	Tevenvirinae|Twarogvirinae	Kanagawavirus	Kanagawavirus	Fully clustered
338	Gordonia phage Phendrix	MN096369.1	205	TRUE	121.35	Duplodnaviria	Duplodnaviria	Uroviricota	Uroviricota	Caudoviricetes	Caudoviricetes		novel_order_71_of_Caudoviricetes		novel_family_0_of_novel_order_71_of_Caudoviricetes		novel_subfamily_0_of_novel_family_0_of_novel_order_71_of_Caudoviricetes	Godonkavirus	Godonkavirus	Fully clustered
339	Aeromonas phage D3	MN102098.2	267	TRUE	262.372	Duplodnaviria	Duplodnaviria	Uroviricota	Uroviricota	Caudoviricetes	Caudoviricetes		novel_order_56_of_Caudoviricetes		novel_family_0_of_novel_order_56_of_Caudoviricetes		novel_subfamily_0_of_novel_family_0_of_novel_order_56_of_Caudoviricetes		novel_genus_0_of_novel_subfamily_0_of_novel_family_0_of_novel_order_56_of_Caudoviricetes	Fully clustered
340	Pseudomonas phage vB_PaeM_PS119XW	MN103543.1	389	TRUE	301.543	Duplodnaviria	Duplodnaviria	Uroviricota	Uroviricota	Caudoviricetes	Caudoviricetes		novel_order_56_of_Caudoviricetes		novel_family_2_of_novel_order_56_of_Caudoviricetes		novel_subfamily_0_of_novel_family_2_of_novel_order_56_of_Caudoviricetes		novel_genus_0_of_novel_subfamily_0_of_novel_family_2_of_novel_order_56_of_Caudoviricetes	Fully clustered
341	Escherichia phage vB_EcoP_Bp7	MN117721.1	64	TRUE	52.615	Duplodnaviria	Duplodnaviria	Uroviricota	Uroviricota	Caudoviricetes	Caudoviricetes		novel_order_57_of_Caudoviricetes	Chaseviridae	Chaseviridae	Cleopatravirinae	Cleopatravirinae	Carltongylesvirus	Carltongylesvirus	Fully clustered
342	Escherichia phage vB_EcoM_Bp10	MN122072.1	72	TRUE	52.288	Duplodnaviria	Duplodnaviria	Uroviricota	Uroviricota	Caudoviricetes	Caudoviricetes		novel_order_57_of_Caudoviricetes	Chaseviridae	Chaseviridae	Cleopatravirinae	Cleopatravirinae	Carltongylesvirus	Carltongylesvirus	Fully clustered
343	Aeromonas phage D6	MN131137.2	267	TRUE	259.831	Duplodnaviria	Duplodnaviria	Uroviricota	Uroviricota	Caudoviricetes	Caudoviricetes		novel_order_56_of_Caudoviricetes		novel_family_0_of_novel_order_56_of_Caudoviricetes		novel_subfamily_0_of_novel_family_0_of_novel_order_56_of_Caudoviricetes		novel_genus_0_of_novel_subfamily_0_of_novel_family_0_of_novel_order_56_of_Caudoviricetes	Fully clustered
344	Shigella phage SGF2	MN148435.1	118	TRUE	76.964	Duplodnaviria	Duplodnaviria	Uroviricota	Uroviricota	Caudoviricetes	Caudoviricetes		novel_order_57_of_Caudoviricetes		Grimontviridae	Gordonclarkvirinae	Gordonclarkvirinae	Kuravirus	Kuravirus|Nieuwekanaalvirus	Fully clustered
345	Microbacterium phage Tyrumbra	MN175603.1	91	TRUE	53.975	Duplodnaviria	Duplodnaviria	Uroviricota	Uroviricota	Caudoviricetes	Caudoviricetes		novel_order_78_of_Caudoviricetes		novel_family_6_of_novel_order_78_of_Caudoviricetes		novel_subfamily_0_of_novel_family_6_of_novel_order_78_of_Caudoviricetes	Metamorphoovirus	Metamorphoovirus|Quhwahvirus	Fully clustered
346	Bacillus phage 000TH010	MN176219.1	90	TRUE	46.276	Duplodnaviria	Duplodnaviria	Uroviricota	Uroviricota	Caudoviricetes	Caudoviricetes		novel_order_11_of_Caudoviricetes		novel_family_14_of_novel_order_11_of_Caudoviricetes		novel_subfamily_0_of_novel_family_14_of_novel_order_11_of_Caudoviricetes		novel_genus_1_of_novel_subfamily_0_of_novel_family_14_of_novel_order_11_of_Caudoviricetes	Fully clustered
347	Bacillus phage 049ML001	MN176227.1	82	TRUE	45.238	Duplodnaviria	Duplodnaviria	Uroviricota	Uroviricota	Caudoviricetes	Caudoviricetes		novel_order_11_of_Caudoviricetes		novel_family_14_of_novel_order_11_of_Caudoviricetes		novel_subfamily_0_of_novel_family_14_of_novel_order_11_of_Caudoviricetes		novel_genus_1_of_novel_subfamily_0_of_novel_family_14_of_novel_order_11_of_Caudoviricetes	Fully clustered
348	Arthrobacter phage Qui	MN183282.1	247	TRUE	113.685	Duplodnaviria	Duplodnaviria	Uroviricota	Uroviricota	Caudoviricetes	Caudoviricetes		novel_order_66_of_Caudoviricetes		novel_family_0_of_novel_order_66_of_Caudoviricetes		Deejayvirinae		novel_genus_0_of_Deejayvirinae	Lower clustered then removed
349	Vibrio phage VAI1	MN200778.1	11	TRUE	6.117	Monodnaviria	Monodnaviria	Hofneiviricota	Hofneiviricota|Saleviricota|Phixviricota	Faserviricetes	Faserviricetes|Huolimaviricetes|Malgrandaviricetes	Tubulavirales		Inoviridae				Vasivirus		Lower clustered then removed
350	Streptomyces phage Zuko	MN204493.1	115	TRUE	82.302	Duplodnaviria	Duplodnaviria	Uroviricota	Uroviricota	Caudoviricetes	Caudoviricetes		novel_order_81_of_Caudoviricetes		novel_family_0_of_novel_order_81_of_Caudoviricetes		novel_subfamily_0_of_novel_family_0_of_novel_order_81_of_Caudoviricetes		novel_genus_0_of_novel_subfamily_0_of_novel_family_0_of_novel_order_81_of_Caudoviricetes	Fully clustered
351	Mycobacterium phage MalagasyRose	MN234170.1	84	TRUE	54.301	Duplodnaviria	Duplodnaviria	Uroviricota	Uroviricota	Caudoviricetes	Caudoviricetes		novel_order_81_of_Caudoviricetes		novel_family_5_of_novel_order_81_of_Caudoviricetes		Weiservirinae		novel_genus_0_of_Weiservirinae	Fully clustered
352	Mycobacterium phage IdentityCrisis	MN234184.1	60	TRUE	38.341	Duplodnaviria	Duplodnaviria	Uroviricota	Uroviricota	Caudoviricetes	Caudoviricetes		novel_order_81_of_Caudoviricetes		novel_family_5_of_novel_order_81_of_Caudoviricetes		novel_subfamily_0_of_novel_family_5_of_novel_order_81_of_Caudoviricetes||novel_family_19_of_novel_order_81_of_Caudoviricetes		novel_genus_0_of_novel_subfamily_0_of_novel_family_5_of_novel_order_81_of_Caudoviricetes||novel_family_19_of_novel_order_81_of_Caudoviricetes	Fully clustered
353	Streptomyces phage Gilgamesh	MN234216.1	156	TRUE	129.136	Duplodnaviria	Duplodnaviria	Uroviricota	Uroviricota	Caudoviricetes	Caudoviricetes		novel_order_69_of_Caudoviricetes		novel_family_0_of_novel_order_69_of_Caudoviricetes		novel_subfamily_0_of_novel_family_0_of_novel_order_69_of_Caudoviricetes		novel_genus_0_of_novel_subfamily_0_of_novel_family_0_of_novel_order_69_of_Caudoviricetes	Lower clustered then removed
354	Gordonia phage Powerball	MN234218.1	76	TRUE	47.68	Duplodnaviria	Duplodnaviria	Uroviricota	Uroviricota	Caudoviricetes	Caudoviricetes		novel_order_78_of_Caudoviricetes		novel_family_1_of_novel_order_78_of_Caudoviricetes	Nymbaxtervirinae	Nymbaxtervirinae		novel_genus_3_of_Nymbaxtervirinae	Fully clustered
355	Gordonia phage CherryonLim	MN284906.1	72	TRUE	48.948	Duplodnaviria	Duplodnaviria	Uroviricota	Uroviricota	Caudoviricetes	Caudoviricetes		novel_order_81_of_Caudoviricetes		novel_family_0_of_novel_order_81_of_Caudoviricetes		novel_subfamily_1_of_novel_family_0_of_novel_order_81_of_Caudoviricetes	Emalynvirus	Emalynvirus	Fully clustered
356	Gordonia phage Gibbous	MN310549.1	68	TRUE	45.81	Duplodnaviria	Duplodnaviria	Uroviricota	Uroviricota	Caudoviricetes	Caudoviricetes		novel_order_81_of_Caudoviricetes		novel_family_0_of_novel_order_81_of_Caudoviricetes		novel_subfamily_1_of_novel_family_0_of_novel_order_81_of_Caudoviricetes	Emalynvirus	Emalynvirus	Fully clustered
357	Microbacterium phage SansAfet	MN329675.1	70	TRUE	41.531	Duplodnaviria	Duplodnaviria	Uroviricota	Uroviricota	Caudoviricetes	Caudoviricetes		novel_order_80_of_Caudoviricetes		novel_family_8_of_novel_order_80_of_Caudoviricetes		novel_subfamily_0_of_novel_family_8_of_novel_order_80_of_Caudoviricetes	Dismasvirus	Dismasvirus	Fully clustered
358	Salmonella phage vB_SenS-EnJE1	MN336264.1	54	TRUE	42.894	Duplodnaviria	Duplodnaviria	Uroviricota	Uroviricota	Caudoviricetes	Caudoviricetes		novel_order_35_of_Caudoviricetes		novel_family_19_of_novel_order_35_of_Caudoviricetes	Guernseyvirinae	Guernseyvirinae	Jerseyvirus	Jerseyvirus	Fully clustered
359	Salmonella phage vB_SenS-EnJE6	MN336265.1	67	TRUE	43.129	Duplodnaviria	Duplodnaviria	Uroviricota	Uroviricota	Caudoviricetes	Caudoviricetes		novel_order_35_of_Caudoviricetes		novel_family_19_of_novel_order_35_of_Caudoviricetes	Guernseyvirinae	Guernseyvirinae	Jerseyvirus	Jerseyvirus	Fully clustered
360	Salmonella virus VSe101	MN393078.1	60	TRUE	41.757	Duplodnaviria	Duplodnaviria	Uroviricota	Uroviricota	Caudoviricetes	Caudoviricetes		novel_order_35_of_Caudoviricetes		novel_family_19_of_novel_order_35_of_Caudoviricetes	Guernseyvirinae	Guernseyvirinae	Jerseyvirus	Jerseyvirus	Fully clustered
361	Gordonia phage DobbysSock	MN428048.1	73	TRUE	48.198	Duplodnaviria	Duplodnaviria	Uroviricota	Uroviricota	Caudoviricetes	Caudoviricetes		novel_order_78_of_Caudoviricetes		novel_family_1_of_novel_order_78_of_Caudoviricetes		Nymbaxtervirinae		novel_genus_2_of_Nymbaxtervirinae	Fully clustered
362	Gordonia phage Denise	MN428053.1	78	TRUE	45.043	Duplodnaviria	Duplodnaviria	Uroviricota	Uroviricota	Caudoviricetes	Caudoviricetes		novel_order_78_of_Caudoviricetes		novel_family_1_of_novel_order_78_of_Caudoviricetes		Nymbaxtervirinae		novel_genus_0_of_Nymbaxtervirinae	Fully clustered
363	Gordonia phage Mcklovin	MN428055.1	77	TRUE	53.155	Duplodnaviria	Duplodnaviria	Uroviricota	Uroviricota	Caudoviricetes	Caudoviricetes		novel_order_78_of_Caudoviricetes		novel_family_1_of_novel_order_78_of_Caudoviricetes		Nymbaxtervirinae		novel_genus_1_of_Nymbaxtervirinae	Fully clustered
364	Gordonia phage Suerte	MN428057.1	74	TRUE	47.306	Duplodnaviria	Duplodnaviria	Uroviricota	Uroviricota	Caudoviricetes	Caudoviricetes		novel_order_78_of_Caudoviricetes		novel_family_1_of_novel_order_78_of_Caudoviricetes	Nymbaxtervirinae	Nymbaxtervirinae		novel_genus_2_of_Nymbaxtervirinae	Fully clustered
365	Gordonia phage Sixama	MN484601.1	171	TRUE	115.454	Duplodnaviria	Duplodnaviria	Uroviricota	Uroviricota	Caudoviricetes	Caudoviricetes		novel_order_71_of_Caudoviricetes		novel_family_0_of_novel_order_71_of_Caudoviricetes		novel_subfamily_0_of_novel_family_0_of_novel_order_71_of_Caudoviricetes		novel_genus_1_of_novel_subfamily_0_of_novel_family_0_of_novel_order_71_of_Caudoviricetes	Fully clustered
366	Pseudomonas phage Quinobequin-P09	MN504636.1	86	TRUE	58.277	Duplodnaviria	Duplodnaviria	Uroviricota	Uroviricota	Caudoviricetes	Caudoviricetes		novel_order_31_of_Caudoviricetes		Mesyanzhinovviridae	Queuovirinae	Queuovirinae	Nipunavirus	Nipunavirus	Fully clustered
367	Escherichia phage ES17	MN508615.2	123	TRUE	75.007	Duplodnaviria	Duplodnaviria	Uroviricota	Uroviricota	Caudoviricetes	Caudoviricetes		novel_order_57_of_Caudoviricetes		Grimontviridae	Gordonclarkvirinae	Gordonclarkvirinae	Kuravirus	Kuravirus|Nieuwekanaalvirus	Fully clustered
368	Vibrio phage Seahorse	MN512538.1	48	TRUE	45.171	Duplodnaviria	Duplodnaviria	Uroviricota	Uroviricota	Caudoviricetes	Caudoviricetes		novel_order_35_of_Caudoviricetes		novel_family_8_of_novel_order_35_of_Caudoviricetes		novel_subfamily_0_of_novel_family_8_of_novel_order_35_of_Caudoviricetes||novel_family_2_of_novel_order_23_of_Caudoviricetes		novel_genus_0_of_novel_subfamily_0_of_novel_family_8_of_novel_order_35_of_Caudoviricetes||novel_family_2_of_novel_order_23_of_Caudoviricetes	Fully clustered
369	Vibrio phage VP24-2_Ke	MN536023.1	13	TRUE	7.18	Monodnaviria	Monodnaviria	Hofneiviricota	Hofneiviricota|Saleviricota|Phixviricota	Faserviricetes	Faserviricetes|Huolimaviricetes|Malgrandaviricetes	Tubulavirales		Inoviridae				Fibrovirus		Fully clustered
370	Pseudomonas phage vB_Pae-SS2019XII	MN536027.1	55	TRUE	39.701	Duplodnaviria	Duplodnaviria	Uroviricota	Uroviricota	Caudoviricetes	Caudoviricetes		novel_order_32_of_Caudoviricetes		novel_family_4_of_novel_order_32_of_Caudoviricetes		novel_subfamily_0_of_novel_family_4_of_novel_order_32_of_Caudoviricetes	Beetrevirus	Beetrevirus	Fully clustered
371	Rhizobium phage RL38J1	MN549360.1	270	TRUE	158.577	Duplodnaviria	Duplodnaviria	Uroviricota	Uroviricota	Caudoviricetes	Caudoviricetes		novel_order_58_of_Caudoviricetes		Pootjesviridae		novel_subfamily_0_of_Pootjesviridae		novel_genus_0_of_novel_subfamily_0_of_Pootjesviridae	Fully clustered
372	Rhizobium phage RL2RES	MN549361.1	261	TRUE	156.878	Duplodnaviria	Duplodnaviria	Uroviricota	Uroviricota	Caudoviricetes	Caudoviricetes		novel_order_58_of_Caudoviricetes		Pootjesviridae		novel_subfamily_0_of_Pootjesviridae		novel_genus_0_of_novel_subfamily_0_of_Pootjesviridae	Fully clustered
373	Pseudomonas phage vB_PA45_GUMS	MN563785.1	175	TRUE	92.467	Duplodnaviria	Duplodnaviria	Uroviricota	Uroviricota	Caudoviricetes	Caudoviricetes		novel_order_59_of_Caudoviricetes		novel_family_6_of_novel_order_59_of_Caudoviricetes		novel_subfamily_0_of_novel_family_6_of_novel_order_59_of_Caudoviricetes	Pakpunavirus	Pakpunavirus	Fully clustered
374	Microbacterium phage Ariadne	MN585986.1	100	TRUE	54.347	Duplodnaviria	Duplodnaviria	Uroviricota	Uroviricota	Caudoviricetes	Caudoviricetes		novel_order_78_of_Caudoviricetes		novel_family_6_of_novel_order_78_of_Caudoviricetes		novel_subfamily_0_of_novel_family_6_of_novel_order_78_of_Caudoviricetes	Quhwahvirus	Metamorphoovirus|Quhwahvirus	Fully clustered
375	Gordonia phage Lauer	MN586015.1	66	TRUE	48.123	Duplodnaviria	Duplodnaviria	Uroviricota	Uroviricota	Caudoviricetes	Caudoviricetes		novel_order_81_of_Caudoviricetes		novel_family_0_of_novel_order_81_of_Caudoviricetes		novel_subfamily_1_of_novel_family_0_of_novel_order_81_of_Caudoviricetes	Emalynvirus	Emalynvirus	Fully clustered
376	Microbacterium phage Megan	MN586020.1	90	TRUE	55.21	Duplodnaviria	Duplodnaviria	Uroviricota	Uroviricota	Caudoviricetes	Caudoviricetes		novel_order_78_of_Caudoviricetes		novel_family_6_of_novel_order_78_of_Caudoviricetes		novel_subfamily_0_of_novel_family_6_of_novel_order_78_of_Caudoviricetes		novel_genus_0_of_novel_subfamily_0_of_novel_family_6_of_novel_order_78_of_Caudoviricetes	Fully clustered
377	Gordonia phage Chidiebere	MN586022.1	129	TRUE	91.072	Duplodnaviria	Duplodnaviria	Uroviricota	Uroviricota	Caudoviricetes	Caudoviricetes		novel_order_77_of_Caudoviricetes		novel_family_0_of_novel_order_77_of_Caudoviricetes		novel_subfamily_0_of_novel_family_0_of_novel_order_77_of_Caudoviricetes	Bendigovirus	Bendigovirus	Fully clustered
378	Corynebacterium phage EmiRose	MN586033.1	46	TRUE	37.429	Duplodnaviria	Duplodnaviria	Uroviricota	Uroviricota	Caudoviricetes	Caudoviricetes		novel_order_78_of_Caudoviricetes		novel_family_10_of_novel_order_78_of_Caudoviricetes		novel_subfamily_0_of_novel_family_10_of_novel_order_78_of_Caudoviricetes		novel_genus_0_of_novel_subfamily_0_of_novel_family_10_of_novel_order_78_of_Caudoviricetes	Lower clustered then removed
379	Microbacterium phage Jayden	MN586042.1	92	TRUE	53.352	Duplodnaviria	Duplodnaviria	Uroviricota	Uroviricota	Caudoviricetes	Caudoviricetes		novel_order_78_of_Caudoviricetes		novel_family_6_of_novel_order_78_of_Caudoviricetes		novel_subfamily_0_of_novel_family_6_of_novel_order_78_of_Caudoviricetes	Quhwahvirus	Metamorphoovirus|Quhwahvirus	Fully clustered
380	Microbacterium phage Teamocil	MN586059.1	96	TRUE	53.496	Duplodnaviria	Duplodnaviria	Uroviricota	Uroviricota	Caudoviricetes	Caudoviricetes		novel_order_78_of_Caudoviricetes		novel_family_6_of_novel_order_78_of_Caudoviricetes		novel_subfamily_0_of_novel_family_6_of_novel_order_78_of_Caudoviricetes	Quhwahvirus	Metamorphoovirus|Quhwahvirus	Fully clustered
381	Erwinia phage Midgardsormr38	MN602881.1	93	TRUE	50.485	Duplodnaviria	Duplodnaviria	Uroviricota	Uroviricota	Caudoviricetes	Caudoviricetes		novel_order_35_of_Caudoviricetes		novel_family_17_of_novel_order_35_of_Caudoviricetes		novel_subfamily_1_of_novel_family_17_of_novel_order_35_of_Caudoviricetes		novel_genus_0_of_novel_subfamily_1_of_novel_family_17_of_novel_order_35_of_Caudoviricetes	Fully clustered
382	Klebsiella phage N1M2	MN642089.1	257	TRUE	253.367	Duplodnaviria	Duplodnaviria	Uroviricota	Uroviricota	Caudoviricetes	Caudoviricetes		novel_order_56_of_Caudoviricetes		novel_family_0_of_novel_order_56_of_Caudoviricetes		novel_subfamily_0_of_novel_family_0_of_novel_order_56_of_Caudoviricetes	Petsuvirus	Petsuvirus	Fully clustered
383	Klebsiella phage vB_KpnM_15-38_KLPPOU148	MN689778.1	72	TRUE	49.169	Duplodnaviria	Duplodnaviria	Uroviricota	Uroviricota	Caudoviricetes	Caudoviricetes		novel_order_35_of_Caudoviricetes		novel_family_14_of_novel_order_35_of_Caudoviricetes		novel_subfamily_0_of_novel_family_14_of_novel_order_35_of_Caudoviricetes	Jedunavirus	Jedunavirus	Fully clustered
384	Vibrio phage VALG_phi8	MN690600.1	10	TRUE	7.311	Monodnaviria	Monodnaviria	Hofneiviricota	Hofneiviricota|Saleviricota|Phixviricota	Faserviricetes	Faserviricetes|Huolimaviricetes|Malgrandaviricetes	Tubulavirales		Inoviridae				Villovirus		Fully clustered
385	Pseudomonas phage pf8_ST274-AUS411	MN710383.1	16	TRUE	10.061	Monodnaviria	Monodnaviria	Hofneiviricota	Hofneiviricota|Saleviricota|Phixviricota	Faserviricetes	Faserviricetes|Huolimaviricetes|Malgrandaviricetes	Tubulavirales		Inoviridae				Primolicivirus		Fully clustered
386	Escherichia phage vB_EcoP_EcoN5	MN715356.1	127	TRUE	76.083	Duplodnaviria	Duplodnaviria	Uroviricota	Uroviricota	Caudoviricetes	Caudoviricetes		novel_order_57_of_Caudoviricetes		Grimontviridae	Gordonclarkvirinae	Gordonclarkvirinae	Kuravirus	Kuravirus|Nieuwekanaalvirus	Fully clustered
387	Vibrio phage VALG_phi6	MN719123.1	13	TRUE	8.529	Monodnaviria	Monodnaviria	Hofneiviricota	Hofneiviricota|Saleviricota|Phixviricota	Faserviricetes	Faserviricetes|Huolimaviricetes|Malgrandaviricetes	Tubulavirales		Inoviridae				Versovirus		Fully clustered
388	Sphingomonas phage Eidolon	MN734437.1	56	TRUE	43.318	Duplodnaviria	Duplodnaviria	Uroviricota	Uroviricota	Caudoviricetes	Caudoviricetes		novel_order_31_of_Caudoviricetes		Mesyanzhinovviridae		novel_subfamily_2_of_Mesyanzhinovviridae		novel_genus_0_of_novel_subfamily_2_of_Mesyanzhinovviridae	Fully clustered
389	Sphingomonas phage Lucius	MN734438.1	60	TRUE	44.2	Duplodnaviria	Duplodnaviria	Uroviricota	Uroviricota	Caudoviricetes	Caudoviricetes		novel_order_31_of_Caudoviricetes		Mesyanzhinovviridae		novel_subfamily_2_of_Mesyanzhinovviridae		novel_genus_0_of_novel_subfamily_2_of_Mesyanzhinovviridae	Fully clustered
390	Sphingomonas phage Kharn	MN734439.1	55	TRUE	43.408	Duplodnaviria	Duplodnaviria	Uroviricota	Uroviricota	Caudoviricetes	Caudoviricetes		novel_order_31_of_Caudoviricetes		Mesyanzhinovviridae		novel_subfamily_2_of_Mesyanzhinovviridae		novel_genus_0_of_novel_subfamily_2_of_Mesyanzhinovviridae	Fully clustered
391	Pectobacterium phage Possum	MN812687.1	102	TRUE	73.752	Duplodnaviria	Duplodnaviria	Uroviricota	Uroviricota	Caudoviricetes	Caudoviricetes		novel_order_54_of_Caudoviricetes	Schitoviridae	Schitoviridae		novel_subfamily_3_of_Schitoviridae	Cbunavirus	Cbunavirus	Fully clustered
392	Vibrio phage NF	MN812722.2	75	TRUE	44.507	Duplodnaviria	Duplodnaviria	Uroviricota	Uroviricota	Caudoviricetes	Caudoviricetes		novel_order_35_of_Caudoviricetes		novel_family_8_of_novel_order_35_of_Caudoviricetes		novel_subfamily_0_of_novel_family_8_of_novel_order_35_of_Caudoviricetes||novel_family_2_of_novel_order_23_of_Caudoviricetes		novel_genus_1_of_novel_subfamily_0_of_novel_family_8_of_novel_order_35_of_Caudoviricetes||novel_family_2_of_novel_order_23_of_Caudoviricetes	Fully clustered
393	Microbacterium phage Matzah	MN813682.1	97	TRUE	55.686	Duplodnaviria	Duplodnaviria	Uroviricota	Uroviricota	Caudoviricetes	Caudoviricetes		novel_order_78_of_Caudoviricetes		novel_family_6_of_novel_order_78_of_Caudoviricetes		novel_subfamily_0_of_novel_family_6_of_novel_order_78_of_Caudoviricetes	Mementomorivirus	Mementomorivirus	Fully clustered
394	Microbacterium phage Terij	MN813684.1	94	TRUE	55.691	Duplodnaviria	Duplodnaviria	Uroviricota	Uroviricota	Caudoviricetes	Caudoviricetes		novel_order_78_of_Caudoviricetes		novel_family_6_of_novel_order_78_of_Caudoviricetes		novel_subfamily_0_of_novel_family_6_of_novel_order_78_of_Caudoviricetes	Mementomorivirus	Mementomorivirus	Fully clustered
395	Mycobacterium phage Onyinye	MN813687.1	107	TRUE	71.419	Duplodnaviria	Duplodnaviria	Uroviricota	Uroviricota	Caudoviricetes	Caudoviricetes		novel_order_76_of_Caudoviricetes		novel_family_0_of_novel_order_76_of_Caudoviricetes		novel_subfamily_7_of_novel_family_0_of_novel_order_76_of_Caudoviricetes		novel_genus_0_of_novel_subfamily_7_of_novel_family_0_of_novel_order_76_of_Caudoviricetes	Lower clustered then removed
396	Sphingomonas phage vB_StuS_MMDA13	MN820898.1	89	TRUE	63.743	Duplodnaviria	Duplodnaviria	Uroviricota	Uroviricota	Caudoviricetes	Caudoviricetes		novel_order_31_of_Caudoviricetes		Mesyanzhinovviridae	Queuovirinae	Queuovirinae		novel_genus_0_of_Queuovirinae	Fully clustered
397	Escherichia phage rolling	MN850575.1	60	TRUE	46.017	Duplodnaviria	Duplodnaviria	Uroviricota	Uroviricota	Caudoviricetes	Caudoviricetes		novel_order_35_of_Caudoviricetes		novel_family_19_of_novel_order_35_of_Caudoviricetes		novel_subfamily_0_of_novel_family_19_of_novel_order_35_of_Caudoviricetes	Dhillonvirus	Dhillonvirus	Fully clustered
398	Escherichia phage welsh	MN850589.1	58	TRUE	45.207	Duplodnaviria	Duplodnaviria	Uroviricota	Uroviricota	Caudoviricetes	Caudoviricetes		novel_order_35_of_Caudoviricetes		novel_family_19_of_novel_order_35_of_Caudoviricetes		novel_subfamily_0_of_novel_family_19_of_novel_order_35_of_Caudoviricetes	Dhillonvirus	Dhillonvirus	Fully clustered
399	Escherichia phage bob	MN850628.1	59	TRUE	45.256	Duplodnaviria	Duplodnaviria	Uroviricota	Uroviricota	Caudoviricetes	Caudoviricetes		novel_order_35_of_Caudoviricetes		novel_family_19_of_novel_order_35_of_Caudoviricetes		novel_subfamily_0_of_novel_family_19_of_novel_order_35_of_Caudoviricetes	Dhillonvirus	Dhillonvirus	Fully clustered
400	Escherichia phage mckay	MN850629.1	62	TRUE	44.443	Duplodnaviria	Duplodnaviria	Uroviricota	Uroviricota	Caudoviricetes	Caudoviricetes		novel_order_35_of_Caudoviricetes		novel_family_19_of_novel_order_35_of_Caudoviricetes		novel_subfamily_0_of_novel_family_19_of_novel_order_35_of_Caudoviricetes	Dhillonvirus	Dhillonvirus	Fully clustered
401	Escherichia phage jat	MN850650.1	58	TRUE	44.417	Duplodnaviria	Duplodnaviria	Uroviricota	Uroviricota	Caudoviricetes	Caudoviricetes		novel_order_35_of_Caudoviricetes		novel_family_19_of_novel_order_35_of_Caudoviricetes		novel_subfamily_0_of_novel_family_19_of_novel_order_35_of_Caudoviricetes	Dhillonvirus	Dhillonvirus	Fully clustered
402	Saccharolobus solfataricus rod-shaped virus 1	MN876841.1	37	TRUE	26.097	Adnaviria	Adnaviria	Taleaviricota	Taleaviricota	Tokiviricetes	Tokiviricetes	Ligamenvirales	Ligamenvirales	Rudiviridae	Rudiviridae		noRef_of_Rudiviridae	Hoswirudivirus	Japarudivirus|Hoswirudivirus|Icerudivirus|Itarudivirus|Azorudivirus|Rudivirus|Usarudivirus	Fully clustered
403	Acidianus rod-shaped virus 3	MN876842.1	33	TRUE	23.666	Adnaviria	Adnaviria	Taleaviricota	Taleaviricota	Tokiviricetes	Tokiviricetes	Ligamenvirales	Ligamenvirales	Rudiviridae	Rudiviridae		noRef_of_Rudiviridae	Hoswirudivirus	Japarudivirus|Hoswirudivirus|Icerudivirus|Itarudivirus|Azorudivirus|Rudivirus|Usarudivirus	Fully clustered
404	Metallosphaera rod-shaped virus 1	MN876843.1	27	TRUE	20.269	Adnaviria	Adnaviria	Taleaviricota	Taleaviricota	Tokiviricetes	Tokiviricetes	Ligamenvirales	Ligamenvirales	Rudiviridae	Rudiviridae		noRef_of_Rudiviridae	Hoswirudivirus	Japarudivirus|Hoswirudivirus|Icerudivirus|Itarudivirus|Azorudivirus|Rudivirus|Usarudivirus	Fully clustered
405	Pyrobaculum filamentous virus 2	MN876844.1	39	TRUE	17.602	Adnaviria	Adnaviria	Taleaviricota	Taleaviricota	Tokiviricetes	Tokiviricetes	Primavirales	Primavirales	Tristromaviridae	Tristromaviridae		noRef_of_Tristromaviridae	Alphatristromavirus	Alphatristromavirus	Fully clustered
406	Pyrobaculum spherical virus 2	MN876845.1	32	TRUE	18.212		No Realm							Globuloviridae				Alphaglobulovirus		Lower clustered then removed
407	Pseudomonas phage PE09	MN905160.1	179	TRUE	99.455	Duplodnaviria	Duplodnaviria	Uroviricota	Uroviricota	Caudoviricetes	Caudoviricetes		novel_order_59_of_Caudoviricetes		novel_family_6_of_novel_order_59_of_Caudoviricetes		novel_subfamily_0_of_novel_family_6_of_novel_order_59_of_Caudoviricetes	Otagovirus	Otagovirus	Fully clustered
408	Arthrobacter phage Shoya	MN908684.1	67	TRUE	37.783	Duplodnaviria	Duplodnaviria	Uroviricota	Uroviricota	Caudoviricetes	Caudoviricetes		novel_order_80_of_Caudoviricetes		novel_family_2_of_novel_order_80_of_Caudoviricetes		novel_subfamily_2_of_novel_family_2_of_novel_order_80_of_Caudoviricetes		novel_genus_1_of_novel_subfamily_2_of_novel_family_2_of_novel_order_80_of_Caudoviricetes	Fully clustered
409	Arthrobacter phage DrSierra	MN908689.1	66	TRUE	42.622	Duplodnaviria	Duplodnaviria	Uroviricota	Uroviricota	Caudoviricetes	Caudoviricetes		novel_order_80_of_Caudoviricetes		novel_family_6_of_novel_order_80_of_Caudoviricetes	Azeevirinae	Azeevirinae	Manhattanvirus	Manhattanvirus|Yangvirus	Fully clustered
410	Escherichia phage vB_EcoS_XY1	MN927225.1	76	TRUE	45.566	Duplodnaviria	Duplodnaviria	Uroviricota	Uroviricota	Caudoviricetes	Caudoviricetes		novel_order_35_of_Caudoviricetes		novel_family_19_of_novel_order_35_of_Caudoviricetes	Guernseyvirinae	Guernseyvirinae	Kagunavirus	Kagunavirus	Fully clustered
411	Stenotrophomonas phage vB_SmaS_BUCT548	MN937349.1	102	TRUE	62.354	Duplodnaviria	Duplodnaviria	Uroviricota	Uroviricota	Caudoviricetes	Caudoviricetes		novel_order_31_of_Caudoviricetes		Mesyanzhinovviridae		novel_subfamily_6_of_Mesyanzhinovviridae		novel_genus_0_of_novel_subfamily_6_of_Mesyanzhinovviridae	Fully clustered
412	Rhizobium phage RHph_Y38	MN988483.1	102	TRUE	77.869	Duplodnaviria	Duplodnaviria	Uroviricota	Uroviricota	Caudoviricetes	Caudoviricetes		novel_order_54_of_Caudoviricetes	Schitoviridae	Schitoviridae		Enquatrovirinae|Rothmandenesvirinae|Erskinevirinae		novel_genus_0_of_Enquatrovirinae|Rothmandenesvirinae|Erskinevirinae	Fully clustered
413	Rhizobium phage RHph_Y68	MN988486.1	256	TRUE	152.762	Duplodnaviria	Duplodnaviria	Uroviricota	Uroviricota	Caudoviricetes	Caudoviricetes		novel_order_58_of_Caudoviricetes		Pootjesviridae		novel_subfamily_0_of_Pootjesviridae		novel_genus_1_of_novel_subfamily_0_of_Pootjesviridae	Fully clustered
414	Rhizobium phage RHph_Y2_6	MN988497.1	101	TRUE	78.314	Duplodnaviria	Duplodnaviria	Uroviricota	Uroviricota	Caudoviricetes	Caudoviricetes		novel_order_54_of_Caudoviricetes	Schitoviridae	Schitoviridae		Enquatrovirinae|Rothmandenesvirinae|Erskinevirinae		novel_genus_0_of_Enquatrovirinae|Rothmandenesvirinae|Erskinevirinae	Fully clustered
415	Rhizobium phage RHph_N38	MN988517.1	101	TRUE	78.126	Duplodnaviria	Duplodnaviria	Uroviricota	Uroviricota	Caudoviricetes	Caudoviricetes		novel_order_54_of_Caudoviricetes	Schitoviridae	Schitoviridae		Enquatrovirinae|Rothmandenesvirinae|Erskinevirinae		novel_genus_0_of_Enquatrovirinae|Rothmandenesvirinae|Erskinevirinae	Fully clustered
416	Rhizobium phage RHph_TM30	MN988521.1	364	TRUE	207.623	Duplodnaviria	Duplodnaviria	Uroviricota	Uroviricota	Caudoviricetes	Caudoviricetes		novel_order_53_of_Caudoviricetes		novel_family_0_of_novel_order_53_of_Caudoviricetes		novel_subfamily_0_of_novel_family_0_of_novel_order_53_of_Caudoviricetes		novel_genus_0_of_novel_subfamily_0_of_novel_family_0_of_novel_order_53_of_Caudoviricetes	Fully clustered
417	Rhizobium phage RHph_Y65	MN988525.1	364	TRUE	206.821	Duplodnaviria	Duplodnaviria	Uroviricota	Uroviricota	Caudoviricetes	Caudoviricetes		novel_order_53_of_Caudoviricetes		novel_family_0_of_novel_order_53_of_Caudoviricetes		novel_subfamily_0_of_novel_family_0_of_novel_order_53_of_Caudoviricetes		novel_genus_1_of_novel_subfamily_0_of_novel_family_0_of_novel_order_53_of_Caudoviricetes	Fully clustered
418	Rhizobium phage RHph_I1_9	MN988532.1	255	TRUE	154.206	Duplodnaviria	Duplodnaviria	Uroviricota	Uroviricota	Caudoviricetes	Caudoviricetes		novel_order_58_of_Caudoviricetes		Pootjesviridae		novel_subfamily_0_of_Pootjesviridae		novel_genus_1_of_novel_subfamily_0_of_Pootjesviridae	Fully clustered
419	Rhizobium phage RHph_N34	MN988534.1	253	TRUE	153.811	Duplodnaviria	Duplodnaviria	Uroviricota	Uroviricota	Caudoviricetes	Caudoviricetes		novel_order_58_of_Caudoviricetes		Pootjesviridae		novel_subfamily_0_of_Pootjesviridae		novel_genus_1_of_novel_subfamily_0_of_Pootjesviridae	Fully clustered
420	Rhizobium phage RHph_N3_8	MN988551.1	22	TRUE	18.277	Duplodnaviria	Duplodnaviria	Uroviricota	Uroviricota	Caudoviricetes	Caudoviricetes		novel_order_1_of_Caudoviricetes		novel_family_0_of_novel_order_1_of_Caudoviricetes		novel_subfamily_3_of_novel_family_0_of_novel_order_1_of_Caudoviricetes		novel_genus_0_of_novel_subfamily_3_of_novel_family_0_of_novel_order_1_of_Caudoviricetes	Lower clustered then removed
421	Rhizobium phage RHph_I1_6	MN988555.1	99	TRUE	77.174	Duplodnaviria	Duplodnaviria	Uroviricota	Uroviricota	Caudoviricetes	Caudoviricetes		novel_order_54_of_Caudoviricetes	Schitoviridae	Schitoviridae		Enquatrovirinae|Rothmandenesvirinae|Erskinevirinae		novel_genus_0_of_Enquatrovirinae|Rothmandenesvirinae|Erskinevirinae	Fully clustered
422	Salmonella phage vB_SenTO17	MT012729.1	75	TRUE	41.658	Duplodnaviria	Duplodnaviria	Uroviricota	Uroviricota	Caudoviricetes	Caudoviricetes		novel_order_35_of_Caudoviricetes		novel_family_19_of_novel_order_35_of_Caudoviricetes	Guernseyvirinae	Guernseyvirinae	Cornellvirus	Cornellvirus	Fully clustered
423	Microbacterium phage Stromboli	MT024860.1	67	TRUE	41.594	Duplodnaviria	Duplodnaviria	Uroviricota	Uroviricota	Caudoviricetes	Caudoviricetes		novel_order_80_of_Caudoviricetes		novel_family_8_of_novel_order_80_of_Caudoviricetes		novel_subfamily_0_of_novel_family_8_of_novel_order_80_of_Caudoviricetes	Dismasvirus	Dismasvirus	Fully clustered
424	Streptomyces phage Wakanda	MT024865.1	228	TRUE	126.614	Duplodnaviria	Duplodnaviria	Uroviricota	Uroviricota	Caudoviricetes	Caudoviricetes		novel_order_74_of_Caudoviricetes	Stanwilliamsviridae	Stanwilliamsviridae	Loccivirinae	Loccivirinae|Boydwoodruffvirinae	Wilnyevirus	Wilnyevirus	Fully clustered
425	Arthrobacter phage BlueFeather	MT024867.1	25	TRUE	16.302	Duplodnaviria	Duplodnaviria	Uroviricota	Uroviricota	Caudoviricetes	Caudoviricetes		novel_order_65_of_Caudoviricetes		novel_family_0_of_novel_order_65_of_Caudoviricetes		novel_subfamily_1_of_novel_family_0_of_novel_order_65_of_Caudoviricetes		novel_genus_0_of_novel_subfamily_1_of_novel_family_0_of_novel_order_65_of_Caudoviricetes	Lower clustered then removed
426	Arthrobacter phage Whytu	MT024870.1	22	TRUE	15.369	Duplodnaviria	Duplodnaviria	Uroviricota	Uroviricota	Caudoviricetes	Caudoviricetes		novel_order_65_of_Caudoviricetes		novel_family_0_of_novel_order_65_of_Caudoviricetes		novel_subfamily_1_of_novel_family_0_of_novel_order_65_of_Caudoviricetes		novel_genus_1_of_novel_subfamily_1_of_novel_family_0_of_novel_order_65_of_Caudoviricetes	Fully clustered
427	Streptomyces phage Muntaha	MT024872.1	233	TRUE	127.551	Duplodnaviria	Duplodnaviria	Uroviricota	Uroviricota	Caudoviricetes	Caudoviricetes		novel_order_74_of_Caudoviricetes	Stanwilliamsviridae	Stanwilliamsviridae	Loccivirinae	Loccivirinae|Boydwoodruffvirinae	Wilnyevirus	Wilnyevirus	Fully clustered
428	Ochrobactrum phage vB_OspP_OH	MT028492.1	65	TRUE	41.227	Duplodnaviria	Duplodnaviria	Uroviricota	Uroviricota	Caudoviricetes	Caudoviricetes		novel_order_24_of_Caudoviricetes		novel_family_1_of_novel_order_24_of_Caudoviricetes		novel_subfamily_0_of_novel_family_1_of_novel_order_24_of_Caudoviricetes		novel_genus_0_of_novel_subfamily_0_of_novel_family_1_of_novel_order_24_of_Caudoviricetes	Lower clustered then removed
429	Thermoproteus spherical piliferous virus 1	MT047590.1	31	TRUE	18.655		No Realm							Globuloviridae				Alphaglobulovirus		Lower clustered then removed
430	Salmonella phage pink	MT074430.1	71	TRUE	43.203	Duplodnaviria	Duplodnaviria	Uroviricota	Uroviricota	Caudoviricetes	Caudoviricetes		novel_order_35_of_Caudoviricetes		novel_family_19_of_novel_order_35_of_Caudoviricetes	Guernseyvirinae	Guernseyvirinae	Jerseyvirus	Jerseyvirus	Fully clustered
431	Salmonella phage demigod	MT074431.1	56	TRUE	43.605	Duplodnaviria	Duplodnaviria	Uroviricota	Uroviricota	Caudoviricetes	Caudoviricetes		novel_order_35_of_Caudoviricetes		novel_family_19_of_novel_order_35_of_Caudoviricetes	Guernseyvirinae	Guernseyvirinae	Jerseyvirus	Jerseyvirus	Fully clustered
432	Salmonella phage dunkel	MT074432.1	63	TRUE	43.985	Duplodnaviria	Duplodnaviria	Uroviricota	Uroviricota	Caudoviricetes	Caudoviricetes		novel_order_35_of_Caudoviricetes		novel_family_19_of_novel_order_35_of_Caudoviricetes	Guernseyvirinae	Guernseyvirinae	Jerseyvirus	Jerseyvirus	Fully clustered
433	Salmonella phage wast	MT074451.1	60	TRUE	40.748	Duplodnaviria	Duplodnaviria	Uroviricota	Uroviricota	Caudoviricetes	Caudoviricetes		novel_order_35_of_Caudoviricetes		novel_family_19_of_novel_order_35_of_Caudoviricetes	Guernseyvirinae	Guernseyvirinae	Jerseyvirus	Jerseyvirus	Fully clustered
434	Salmonella phage templet	MT074462.1	59	TRUE	41.598	Duplodnaviria	Duplodnaviria	Uroviricota	Uroviricota	Caudoviricetes	Caudoviricetes		novel_order_35_of_Caudoviricetes		novel_family_19_of_novel_order_35_of_Caudoviricetes	Guernseyvirinae	Guernseyvirinae	Jerseyvirus	Jerseyvirus	Fully clustered
435	Salmonella phage blauehaus	MT074473.1	61	TRUE	41.993	Duplodnaviria	Duplodnaviria	Uroviricota	Uroviricota	Caudoviricetes	Caudoviricetes		novel_order_35_of_Caudoviricetes		novel_family_19_of_novel_order_35_of_Caudoviricetes	Guernseyvirinae	Guernseyvirinae	Jerseyvirus	Jerseyvirus	Fully clustered
436	Salmonella phage sidste	MT074481.1	57	TRUE	42.124	Duplodnaviria	Duplodnaviria	Uroviricota	Uroviricota	Caudoviricetes	Caudoviricetes		novel_order_35_of_Caudoviricetes		novel_family_19_of_novel_order_35_of_Caudoviricetes	Guernseyvirinae	Guernseyvirinae	Jerseyvirus	Jerseyvirus	Fully clustered
437	Salmonella phage horsemountain	MT074482.1	59	TRUE	42.375	Duplodnaviria	Duplodnaviria	Uroviricota	Uroviricota	Caudoviricetes	Caudoviricetes		novel_order_35_of_Caudoviricetes		novel_family_19_of_novel_order_35_of_Caudoviricetes	Guernseyvirinae	Guernseyvirinae	Jerseyvirus	Jerseyvirus	Fully clustered
438	Salmonella phage skrot	MT074483.1	65	TRUE	42.879	Duplodnaviria	Duplodnaviria	Uroviricota	Uroviricota	Caudoviricetes	Caudoviricetes		novel_order_35_of_Caudoviricetes		novel_family_19_of_novel_order_35_of_Caudoviricetes	Guernseyvirinae	Guernseyvirinae	Jerseyvirus	Jerseyvirus	Fully clustered
439	Salmonella phage celemicas	MT074484.1	67	TRUE	43.193	Duplodnaviria	Duplodnaviria	Uroviricota	Uroviricota	Caudoviricetes	Caudoviricetes		novel_order_35_of_Caudoviricetes		novel_family_19_of_novel_order_35_of_Caudoviricetes	Guernseyvirinae	Guernseyvirinae	Jerseyvirus	Jerseyvirus	Fully clustered
440	Pseudomonas phage PAP02	MT080102.1	81	TRUE	73.345	Duplodnaviria	Duplodnaviria	Uroviricota	Uroviricota	Caudoviricetes	Caudoviricetes		novel_order_54_of_Caudoviricetes	Schitoviridae	Schitoviridae	Migulavirinae	Migulavirinae	Litunavirus	Litunavirus	Fully clustered
441	Pseudomonas phage MR15	MT104475.1	94	TRUE	51.347	Duplodnaviria	Duplodnaviria	Uroviricota	Uroviricota	Caudoviricetes	Caudoviricetes		novel_order_35_of_Caudoviricetes		novel_family_5_of_novel_order_35_of_Caudoviricetes		novel_subfamily_0_of_novel_family_5_of_novel_order_35_of_Caudoviricetes		novel_genus_0_of_novel_subfamily_0_of_novel_family_5_of_novel_order_35_of_Caudoviricetes	Fully clustered
442	Pseudomonas phage Epa33	MT118301.1	72	TRUE	64.021	Duplodnaviria	Duplodnaviria	Uroviricota	Uroviricota	Caudoviricetes	Caudoviricetes		novel_order_26_of_Caudoviricetes		novel_family_3_of_novel_order_26_of_Caudoviricetes		novel_subfamily_0_of_novel_family_3_of_novel_order_26_of_Caudoviricetes	Hollowayvirus	Hollowayvirus	Fully clustered
443	Pseudomonas phage Epa40	MT118304.1	51	TRUE	42.788	Duplodnaviria	Duplodnaviria	Uroviricota	Uroviricota	Caudoviricetes	Caudoviricetes		novel_order_31_of_Caudoviricetes		Mesyanzhinovviridae		novel_subfamily_3_of_Mesyanzhinovviridae	Septimatrevirus	Septimatrevirus	Fully clustered
444	Escherichia phage MN03	MT129653.1	124	TRUE	77.187	Duplodnaviria	Duplodnaviria	Uroviricota	Uroviricota	Caudoviricetes	Caudoviricetes		novel_order_57_of_Caudoviricetes		Grimontviridae	Gordonclarkvirinae	Gordonclarkvirinae	Kuravirus	Kuravirus|Nieuwekanaalvirus	Fully clustered
445	Escherichia phage MN05	MT129655.1	126	TRUE	76.899	Duplodnaviria	Duplodnaviria	Uroviricota	Uroviricota	Caudoviricetes	Caudoviricetes		novel_order_57_of_Caudoviricetes		Grimontviridae	Gordonclarkvirinae	Gordonclarkvirinae	Kuravirus	Kuravirus|Nieuwekanaalvirus	Fully clustered
446	Hafnia phage yong1	MT135176.1	76	TRUE	43.329	Duplodnaviria	Duplodnaviria	Uroviricota	Uroviricota	Caudoviricetes	Caudoviricetes		novel_order_31_of_Caudoviricetes		novel_family_0_of_novel_order_31_of_Caudoviricetes		novel_subfamily_1_of_novel_family_0_of_novel_order_31_of_Caudoviricetes		novel_genus_0_of_novel_subfamily_1_of_novel_family_0_of_novel_order_31_of_Caudoviricetes	Fully clustered
447	Synechococcus phage S-N03	MT162466.1	247	TRUE	167.069	Duplodnaviria	Duplodnaviria	Uroviricota	Uroviricota	Caudoviricetes	Caudoviricetes		novel_order_58_of_Caudoviricetes		Kyanoviridae		novel_subfamily_0_of_Kyanoviridae		novel_genus_0_of_novel_subfamily_0_of_Kyanoviridae	Fully clustered
448	Synechococcus phage S-H34	MT162467.2	246	TRUE	167.04	Duplodnaviria	Duplodnaviria	Uroviricota	Uroviricota	Caudoviricetes	Caudoviricetes		novel_order_58_of_Caudoviricetes		Kyanoviridae		novel_subfamily_0_of_Kyanoviridae		novel_genus_0_of_novel_subfamily_0_of_Kyanoviridae	Fully clustered
449	Yersinia phage P37	MT239398.1	42	TRUE	33.007	Duplodnaviria	Duplodnaviria	Uroviricota	Uroviricota	Caudoviricetes	Caudoviricetes		novel_order_15_of_Caudoviricetes	Peduoviridae	Peduoviridae		novel_subfamily_1_of_Peduoviridae	Peduovirus	Peduovirus|Stockinghallvirus	Fully clustered
450	Bacillus phage Izhevsk	MT254578.1	255	TRUE	168.638	Duplodnaviria	Duplodnaviria	Uroviricota	Uroviricota	Caudoviricetes	Caudoviricetes		novel_order_8_of_Caudoviricetes		novel_family_1_of_novel_order_8_of_Caudoviricetes		novel_subfamily_1_of_novel_family_1_of_novel_order_8_of_Caudoviricetes		novel_genus_3_of_novel_subfamily_1_of_novel_family_1_of_novel_order_8_of_Caudoviricetes	Fully clustered
451	Microbacterium phage AvGardian	MT310853.1	68	TRUE	41.522	Duplodnaviria	Duplodnaviria	Uroviricota	Uroviricota	Caudoviricetes	Caudoviricetes		novel_order_80_of_Caudoviricetes		novel_family_8_of_novel_order_80_of_Caudoviricetes		novel_subfamily_0_of_novel_family_8_of_novel_order_80_of_Caudoviricetes	Dismasvirus	Dismasvirus	Fully clustered
452	Microbacterium phage Lynlen	MT310896.1	70	TRUE	41.448	Duplodnaviria	Duplodnaviria	Uroviricota	Uroviricota	Caudoviricetes	Caudoviricetes		novel_order_80_of_Caudoviricetes		novel_family_8_of_novel_order_80_of_Caudoviricetes		novel_subfamily_0_of_novel_family_8_of_novel_order_80_of_Caudoviricetes	Dismasvirus	Dismasvirus	Fully clustered
453	Streptomyces phage Ignacio	MT451980.1	58	TRUE	38.137	Duplodnaviria	Duplodnaviria	Uroviricota	Uroviricota	Caudoviricetes	Caudoviricetes		novel_order_68_of_Caudoviricetes		novel_family_2_of_novel_order_68_of_Caudoviricetes		novel_subfamily_0_of_novel_family_2_of_novel_order_68_of_Caudoviricetes		novel_genus_0_of_novel_subfamily_0_of_novel_family_2_of_novel_order_68_of_Caudoviricetes	Fully clustered
454	Streptomyces phage Vondra	MT451981.1	57	TRUE	37.129	Duplodnaviria	Duplodnaviria	Uroviricota	Uroviricota	Caudoviricetes	Caudoviricetes		novel_order_68_of_Caudoviricetes		novel_family_2_of_novel_order_68_of_Caudoviricetes		novel_subfamily_0_of_novel_family_2_of_novel_order_68_of_Caudoviricetes		novel_genus_0_of_novel_subfamily_0_of_novel_family_2_of_novel_order_68_of_Caudoviricetes	Fully clustered
455	Streptomyces phage Cumberbatch	MT451982.1	59	TRUE	37.566	Duplodnaviria	Duplodnaviria	Uroviricota	Uroviricota	Caudoviricetes	Caudoviricetes		novel_order_68_of_Caudoviricetes		novel_family_2_of_novel_order_68_of_Caudoviricetes		novel_subfamily_0_of_novel_family_2_of_novel_order_68_of_Caudoviricetes		novel_genus_0_of_novel_subfamily_0_of_novel_family_2_of_novel_order_68_of_Caudoviricetes	Fully clustered
456	Escherichia phage vB_EcoS_011D5	MT478993.1	65	TRUE	45.204	Duplodnaviria	Duplodnaviria	Uroviricota	Uroviricota	Caudoviricetes	Caudoviricetes		novel_order_35_of_Caudoviricetes		novel_family_19_of_novel_order_35_of_Caudoviricetes		novel_subfamily_0_of_novel_family_19_of_novel_order_35_of_Caudoviricetes	Dhillonvirus	Dhillonvirus	Fully clustered
457	Ralstonia phage RSBg	MT495635.1	11	TRUE	7.54	Monodnaviria	Monodnaviria	Hofneiviricota	Hofneiviricota|Saleviricota|Phixviricota	Faserviricetes	Faserviricetes|Huolimaviricetes|Malgrandaviricetes	Tubulavirales		Inoviridae				Restivirus		Fully clustered
458	Gordonia phage Clawz	MT498058.1	89	TRUE	57.664	Duplodnaviria	Duplodnaviria	Uroviricota	Uroviricota	Caudoviricetes	Caudoviricetes		novel_order_78_of_Caudoviricetes		novel_family_9_of_novel_order_78_of_Caudoviricetes		novel_subfamily_0_of_novel_family_9_of_novel_order_78_of_Caudoviricetes		novel_genus_0_of_novel_subfamily_0_of_novel_family_9_of_novel_order_78_of_Caudoviricetes	Lower clustered then removed
459	Streptomyces phage Eklok	MT521991.1	58	TRUE	37.409	Duplodnaviria	Duplodnaviria	Uroviricota	Uroviricota	Caudoviricetes	Caudoviricetes		novel_order_68_of_Caudoviricetes		novel_family_2_of_novel_order_68_of_Caudoviricetes		novel_subfamily_0_of_novel_family_2_of_novel_order_68_of_Caudoviricetes		novel_genus_0_of_novel_subfamily_0_of_novel_family_2_of_novel_order_68_of_Caudoviricetes	Fully clustered
460	Stenotrophomonas phage vB_SmaS-AXL_3	MT536174.2	65	TRUE	47.545	Duplodnaviria	Duplodnaviria	Uroviricota	Uroviricota	Caudoviricetes	Caudoviricetes		novel_order_31_of_Caudoviricetes	Mesyanzhinovviridae	Mesyanzhinovviridae		novel_subfamily_5_of_Mesyanzhinovviridae		novel_genus_0_of_novel_subfamily_5_of_Mesyanzhinovviridae	Lower clustered then removed
461	Microbacterium phage Burritobowl	MT639649.1	70	TRUE	41.417	Duplodnaviria	Duplodnaviria	Uroviricota	Uroviricota	Caudoviricetes	Caudoviricetes		novel_order_80_of_Caudoviricetes		novel_family_8_of_novel_order_80_of_Caudoviricetes		novel_subfamily_0_of_novel_family_8_of_novel_order_80_of_Caudoviricetes	Dismasvirus	Dismasvirus	Fully clustered
462	Gordonia phage Ohgeesy	MT639650.1	85	TRUE	53.473	Duplodnaviria	Duplodnaviria	Uroviricota	Uroviricota	Caudoviricetes	Caudoviricetes		novel_order_78_of_Caudoviricetes		novel_family_1_of_novel_order_78_of_Caudoviricetes	Nymbaxtervirinae	Nymbaxtervirinae	Baxtervirus	Nymphadoravirus|Baxtervirus|Baxterfoxvirus	Fully clustered
463	Arthrobacter phage Elezi	MT639653.1	68	TRUE	43.471	Duplodnaviria	Duplodnaviria	Uroviricota	Uroviricota	Caudoviricetes	Caudoviricetes		novel_order_80_of_Caudoviricetes		novel_family_6_of_novel_order_80_of_Caudoviricetes	Azeevirinae	Azeevirinae	Yangvirus	Manhattanvirus|Yangvirus	Fully clustered
464	Salmonella phage 5sent1	MT653144.1	58	TRUE	43.76	Duplodnaviria	Duplodnaviria	Uroviricota	Uroviricota	Caudoviricetes	Caudoviricetes		novel_order_35_of_Caudoviricetes		novel_family_19_of_novel_order_35_of_Caudoviricetes	Guernseyvirinae	Guernseyvirinae	Jerseyvirus	Jerseyvirus	Fully clustered
465	Microbacterium phage ClearAsMud	MT657336.1	92	TRUE	52.987	Duplodnaviria	Duplodnaviria	Uroviricota	Uroviricota	Caudoviricetes	Caudoviricetes		novel_order_78_of_Caudoviricetes		novel_family_6_of_novel_order_78_of_Caudoviricetes		novel_subfamily_0_of_novel_family_6_of_novel_order_78_of_Caudoviricetes	Quhwahvirus	Metamorphoovirus|Quhwahvirus	Fully clustered
466	Proteus phage Vb_PmiP-P59	MT664722.1	136	TRUE	90.187	Duplodnaviria	Duplodnaviria	Uroviricota	Uroviricota	Caudoviricetes	Caudoviricetes		novel_order_57_of_Caudoviricetes	Grimontviridae	Grimontviridae		novel_subfamily_0_of_Grimontviridae	Privateervirus	Privateervirus	Fully clustered
467	Xanthomonas phage Xp12	MT664984.1	82	TRUE	63.783	Duplodnaviria	Duplodnaviria	Uroviricota	Uroviricota	Caudoviricetes	Caudoviricetes		novel_order_31_of_Caudoviricetes	Mesyanzhinovviridae	Mesyanzhinovviridae	Bradleyvirinae	Bradleyvirinae|Rabinowitzvirinae	Bosavirus	Bosavirus|Xooduovirus	Fully clustered
468	Pseudomonas phage phiPsa267	MT670417.1	176	TRUE	100.18	Duplodnaviria	Duplodnaviria	Uroviricota	Uroviricota	Caudoviricetes	Caudoviricetes		novel_order_59_of_Caudoviricetes		novel_family_6_of_novel_order_59_of_Caudoviricetes		novel_subfamily_0_of_novel_family_6_of_novel_order_59_of_Caudoviricetes	Otagovirus	Otagovirus	Fully clustered
469	Pseudomonas phage phiPsa300	MT670418.1	171	TRUE	99.272	Duplodnaviria	Duplodnaviria	Uroviricota	Uroviricota	Caudoviricetes	Caudoviricetes		novel_order_59_of_Caudoviricetes		novel_family_6_of_novel_order_59_of_Caudoviricetes		novel_subfamily_0_of_novel_family_6_of_novel_order_59_of_Caudoviricetes	Otagovirus	Otagovirus	Fully clustered
470	Pseudomonas phage phiPsa315	MT670419.1	172	TRUE	98.739	Duplodnaviria	Duplodnaviria	Uroviricota	Uroviricota	Caudoviricetes	Caudoviricetes		novel_order_59_of_Caudoviricetes		novel_family_6_of_novel_order_59_of_Caudoviricetes		novel_subfamily_0_of_novel_family_6_of_novel_order_59_of_Caudoviricetes	Otagovirus	Otagovirus	Fully clustered
471	Pseudomonas phage phiPsa347	MT670420.1	174	TRUE	99.689	Duplodnaviria	Duplodnaviria	Uroviricota	Uroviricota	Caudoviricetes	Caudoviricetes		novel_order_59_of_Caudoviricetes		novel_family_6_of_novel_order_59_of_Caudoviricetes		novel_subfamily_0_of_novel_family_6_of_novel_order_59_of_Caudoviricetes	Otagovirus	Otagovirus	Fully clustered
472	Pseudomonas phage phiPsa381	MT670421.1	173	TRUE	98.8	Duplodnaviria	Duplodnaviria	Uroviricota	Uroviricota	Caudoviricetes	Caudoviricetes		novel_order_59_of_Caudoviricetes		novel_family_6_of_novel_order_59_of_Caudoviricetes		novel_subfamily_0_of_novel_family_6_of_novel_order_59_of_Caudoviricetes	Otagovirus	Otagovirus	Fully clustered
473	Pseudomonas phage phiPsa397	MT670422.1	173	TRUE	98.951	Duplodnaviria	Duplodnaviria	Uroviricota	Uroviricota	Caudoviricetes	Caudoviricetes		novel_order_59_of_Caudoviricetes		novel_family_6_of_novel_order_59_of_Caudoviricetes		novel_subfamily_0_of_novel_family_6_of_novel_order_59_of_Caudoviricetes	Otagovirus	Otagovirus	Fully clustered
474	Salmonella phage NBSal006	MT677933.1	65	TRUE	41.85	Duplodnaviria	Duplodnaviria	Uroviricota	Uroviricota	Caudoviricetes	Caudoviricetes		novel_order_35_of_Caudoviricetes		novel_family_19_of_novel_order_35_of_Caudoviricetes	Guernseyvirinae	Guernseyvirinae	Jerseyvirus	Jerseyvirus	Fully clustered
475	Salmonella phage NBSal007	MT677934.1	57	TRUE	43.747	Duplodnaviria	Duplodnaviria	Uroviricota	Uroviricota	Caudoviricetes	Caudoviricetes		novel_order_35_of_Caudoviricetes		novel_family_19_of_novel_order_35_of_Caudoviricetes	Guernseyvirinae	Guernseyvirinae	Jerseyvirus	Jerseyvirus	Fully clustered
476	Escherichia phage vB_EcoP_SP5M	MT682708.1	88	TRUE	72.896	Duplodnaviria	Duplodnaviria	Uroviricota	Uroviricota	Caudoviricetes	Caudoviricetes		novel_order_54_of_Caudoviricetes	Schitoviridae	Schitoviridae	Enquatrovirinae	Enquatrovirinae|Rothmandenesvirinae|Erskinevirinae	Gamaleyavirus	Gamaleyavirus	Fully clustered
477	Streptomyces phage Faust	MT684598.1	239	TRUE	130.666	Duplodnaviria	Duplodnaviria	Uroviricota	Uroviricota	Caudoviricetes	Caudoviricetes		novel_order_74_of_Caudoviricetes	Stanwilliamsviridae	Stanwilliamsviridae	Loccivirinae	Loccivirinae|Boydwoodruffvirinae	Annadreamyvirus	Annadreamyvirus	Fully clustered
478	Burkholderia phage Magia	MT701587.1	70	TRUE	44.942	Duplodnaviria	Duplodnaviria	Uroviricota	Uroviricota	Caudoviricetes	Caudoviricetes		novel_order_31_of_Caudoviricetes		novel_family_0_of_novel_order_31_of_Caudoviricetes		novel_subfamily_0_of_novel_family_0_of_novel_order_31_of_Caudoviricetes		novel_genus_0_of_novel_subfamily_0_of_novel_family_0_of_novel_order_31_of_Caudoviricetes	Fully clustered
479	Klebsiella phage Miami	MT701590.1	300	TRUE	253.383	Duplodnaviria	Duplodnaviria	Uroviricota	Uroviricota	Caudoviricetes	Caudoviricetes		novel_order_56_of_Caudoviricetes		novel_family_0_of_novel_order_56_of_Caudoviricetes		novel_subfamily_2_of_novel_family_0_of_novel_order_56_of_Caudoviricetes		novel_genus_0_of_novel_subfamily_2_of_novel_family_0_of_novel_order_56_of_Caudoviricetes	Lower clustered then removed
480	Methanocaldococcus fervens tailed virus 1	MT711370.1	43	TRUE	31.202		No Realm													Edges removed
481	Escherichia phage vB_EcoS_fFiEco02	MT711523.1	77	TRUE	44.723	Duplodnaviria	Duplodnaviria	Uroviricota	Uroviricota	Caudoviricetes	Caudoviricetes		novel_order_35_of_Caudoviricetes		novel_family_19_of_novel_order_35_of_Caudoviricetes	Guernseyvirinae	Guernseyvirinae	Kagunavirus	Kagunavirus	Fully clustered
482	Escherichia phage vB_EcoS_fFiEco03	MT711524.1	77	TRUE	43.947	Duplodnaviria	Duplodnaviria	Uroviricota	Uroviricota	Caudoviricetes	Caudoviricetes		novel_order_35_of_Caudoviricetes		novel_family_19_of_novel_order_35_of_Caudoviricetes	Guernseyvirinae	Guernseyvirinae	Kagunavirus	Kagunavirus	Fully clustered
483	Escherichia phage vB_EcoS_fPoEco01	MT711526.1	77	TRUE	44.391	Duplodnaviria	Duplodnaviria	Uroviricota	Uroviricota	Caudoviricetes	Caudoviricetes		novel_order_35_of_Caudoviricetes		novel_family_19_of_novel_order_35_of_Caudoviricetes	Guernseyvirinae	Guernseyvirinae	Kagunavirus	Kagunavirus	Fully clustered
484	Streptomyces phage Coruscant	MT711976.1	248	TRUE	133.697	Duplodnaviria	Duplodnaviria	Uroviricota	Uroviricota	Caudoviricetes	Caudoviricetes		novel_order_74_of_Caudoviricetes	Stanwilliamsviridae	Stanwilliamsviridae	Boydwoodruffvirinae	Loccivirinae|Boydwoodruffvirinae		novel_genus_0_of_Loccivirinae|Boydwoodruffvirinae	Fully clustered
485	Gordonia phage Bunnybear	MT723938.1	78	TRUE	51.268	Duplodnaviria	Duplodnaviria	Uroviricota	Uroviricota	Caudoviricetes	Caudoviricetes		novel_order_78_of_Caudoviricetes		novel_family_1_of_novel_order_78_of_Caudoviricetes	Nymbaxtervirinae	Nymbaxtervirinae	Nymphadoravirus	Nymphadoravirus	Fully clustered
486	Proteus phage 3H10_20	MT740244.1	131	TRUE	90.382	Duplodnaviria	Duplodnaviria	Uroviricota	Uroviricota	Caudoviricetes	Caudoviricetes		novel_order_57_of_Caudoviricetes	Grimontviridae	Grimontviridae		novel_subfamily_0_of_Grimontviridae	Privateervirus	Privateervirus	Fully clustered
487	Salmonella phage SHWT1	MT740291.1	53	TRUE	40.629	Duplodnaviria	Duplodnaviria	Uroviricota	Uroviricota	Caudoviricetes	Caudoviricetes		novel_order_35_of_Caudoviricetes		novel_family_19_of_novel_order_35_of_Caudoviricetes	Guernseyvirinae	Guernseyvirinae	Jerseyvirus	Jerseyvirus	Fully clustered
488	Bacillus phage F16Ba	MT745954.2	54	TRUE	38.554	Duplodnaviria	Duplodnaviria	Uroviricota	Uroviricota	Caudoviricetes	Caudoviricetes		novel_order_11_of_Caudoviricetes		novel_family_12_of_novel_order_11_of_Caudoviricetes		novel_subfamily_0_of_novel_family_12_of_novel_order_11_of_Caudoviricetes	Wbetavirus	Wbetavirus	Fully clustered
489	Bacillus phage J5a	MT745955.1	63	TRUE	40.353	Duplodnaviria	Duplodnaviria	Uroviricota	Uroviricota	Caudoviricetes	Caudoviricetes		novel_order_11_of_Caudoviricetes		novel_family_12_of_novel_order_11_of_Caudoviricetes		novel_subfamily_0_of_novel_family_12_of_novel_order_11_of_Caudoviricetes	Wbetavirus	Wbetavirus	Fully clustered
490	Bacillus phage z1a	MT745956.2	58	TRUE	39.399	Duplodnaviria	Duplodnaviria	Uroviricota	Uroviricota	Caudoviricetes	Caudoviricetes		novel_order_11_of_Caudoviricetes		novel_family_12_of_novel_order_11_of_Caudoviricetes		novel_subfamily_0_of_novel_family_12_of_novel_order_11_of_Caudoviricetes	Wbetavirus	Wbetavirus	Fully clustered
491	Klebsiella phage vB_KleM_KB2	MT757392.1	93	TRUE	48.245	Duplodnaviria	Duplodnaviria	Uroviricota	Uroviricota	Caudoviricetes	Caudoviricetes		novel_order_35_of_Caudoviricetes		novel_family_14_of_novel_order_35_of_Caudoviricetes		novel_subfamily_0_of_novel_family_14_of_novel_order_35_of_Caudoviricetes	Jedunavirus	Jedunavirus	Fully clustered
492	Gordonia phage Matteo	MT771342.1	68	TRUE	44.079	Duplodnaviria	Duplodnaviria	Uroviricota	Uroviricota	Caudoviricetes	Caudoviricetes		novel_order_78_of_Caudoviricetes		novel_family_1_of_novel_order_78_of_Caudoviricetes		Nymbaxtervirinae	Attisvirus	Attisvirus	Fully clustered
493	Gordonia phage MichaelScott	MT771346.1	80	TRUE	48.397	Duplodnaviria	Duplodnaviria	Uroviricota	Uroviricota	Caudoviricetes	Caudoviricetes		novel_order_78_of_Caudoviricetes		novel_family_1_of_novel_order_78_of_Caudoviricetes		Nymbaxtervirinae		novel_genus_2_of_Nymbaxtervirinae	Fully clustered
494	Gordonia phage BigChungus	MT776810.1	69	TRUE	47.166	Duplodnaviria	Duplodnaviria	Uroviricota	Uroviricota	Caudoviricetes	Caudoviricetes		novel_order_81_of_Caudoviricetes		novel_family_0_of_novel_order_81_of_Caudoviricetes		novel_subfamily_1_of_novel_family_0_of_novel_order_81_of_Caudoviricetes	Emalynvirus	Emalynvirus	Fully clustered
495	Rhizobium phage AF3	MT778837.1	258	TRUE	156.186	Duplodnaviria	Duplodnaviria	Uroviricota	Uroviricota	Caudoviricetes	Caudoviricetes		novel_order_58_of_Caudoviricetes		Pootjesviridae		novel_subfamily_0_of_Pootjesviridae		novel_genus_0_of_novel_subfamily_0_of_Pootjesviridae	Fully clustered
496	Rhizobium phage P9VFCI	MT778839.1	257	TRUE	156.502	Duplodnaviria	Duplodnaviria	Uroviricota	Uroviricota	Caudoviricetes	Caudoviricetes		novel_order_58_of_Caudoviricetes		Pootjesviridae		novel_subfamily_0_of_Pootjesviridae		novel_genus_0_of_novel_subfamily_0_of_Pootjesviridae	Fully clustered
497	Microbacterium phage AnnaLie	MT818427.1	68	TRUE	41.665	Duplodnaviria	Duplodnaviria	Uroviricota	Uroviricota	Caudoviricetes	Caudoviricetes		novel_order_80_of_Caudoviricetes		novel_family_8_of_novel_order_80_of_Caudoviricetes		novel_subfamily_0_of_novel_family_8_of_novel_order_80_of_Caudoviricetes	Dismasvirus	Dismasvirus	Fully clustered
498	Escherichia phage vb_EcoS_bov22_1	MT884014.1	61	TRUE	44.612	Duplodnaviria	Duplodnaviria	Uroviricota	Uroviricota	Caudoviricetes	Caudoviricetes		novel_order_35_of_Caudoviricetes		novel_family_19_of_novel_order_35_of_Caudoviricetes		novel_subfamily_0_of_novel_family_19_of_novel_order_35_of_Caudoviricetes	Dhillonvirus	Dhillonvirus	Fully clustered
499	Arthrobacter phage Yavru	MT889364.1	23	TRUE	15.193	Duplodnaviria	Duplodnaviria	Uroviricota	Uroviricota	Caudoviricetes	Caudoviricetes		novel_order_65_of_Caudoviricetes		novel_family_0_of_novel_order_65_of_Caudoviricetes		novel_subfamily_1_of_novel_family_0_of_novel_order_65_of_Caudoviricetes		novel_genus_1_of_novel_subfamily_1_of_novel_family_0_of_novel_order_65_of_Caudoviricetes	Fully clustered
500	Microbacterium phage Quenya	MT889365.1	67	TRUE	41.876	Duplodnaviria	Duplodnaviria	Uroviricota	Uroviricota	Caudoviricetes	Caudoviricetes		novel_order_80_of_Caudoviricetes		novel_family_8_of_novel_order_80_of_Caudoviricetes		novel_subfamily_0_of_novel_family_8_of_novel_order_80_of_Caudoviricetes	Dismasvirus	Dismasvirus	Fully clustered
501	Microbacterium phage Avocadoman	MT889372.1	69	TRUE	41.2	Duplodnaviria	Duplodnaviria	Uroviricota	Uroviricota	Caudoviricetes	Caudoviricetes		novel_order_80_of_Caudoviricetes		novel_family_8_of_novel_order_80_of_Caudoviricetes		novel_subfamily_0_of_novel_family_8_of_novel_order_80_of_Caudoviricetes	Dismasvirus	Dismasvirus	Fully clustered
502	Arthrobacter phage Adumb2043	MT889375.1	68	TRUE	43.1	Duplodnaviria	Duplodnaviria	Uroviricota	Uroviricota	Caudoviricetes	Caudoviricetes		novel_order_80_of_Caudoviricetes		novel_family_6_of_novel_order_80_of_Caudoviricetes	Azeevirinae	Azeevirinae	Yangvirus	Manhattanvirus|Yangvirus	Fully clustered
503	Arthrobacter phage Phives	MT889376.1	69	TRUE	44.204	Duplodnaviria	Duplodnaviria	Uroviricota	Uroviricota	Caudoviricetes	Caudoviricetes		novel_order_80_of_Caudoviricetes		novel_family_6_of_novel_order_80_of_Caudoviricetes	Azeevirinae	Azeevirinae	Yangvirus	Manhattanvirus|Yangvirus	Fully clustered
504	Microbacterium phage DickRichards	MT889389.1	68	TRUE	41.34	Duplodnaviria	Duplodnaviria	Uroviricota	Uroviricota	Caudoviricetes	Caudoviricetes		novel_order_80_of_Caudoviricetes		novel_family_8_of_novel_order_80_of_Caudoviricetes		novel_subfamily_0_of_novel_family_8_of_novel_order_80_of_Caudoviricetes	Dismasvirus	Dismasvirus	Fully clustered
505	Microbacterium phage Lahqtemish	MT889392.1	69	TRUE	42.174	Duplodnaviria	Duplodnaviria	Uroviricota	Uroviricota	Caudoviricetes	Caudoviricetes		novel_order_80_of_Caudoviricetes		novel_family_8_of_novel_order_80_of_Caudoviricetes		novel_subfamily_0_of_novel_family_8_of_novel_order_80_of_Caudoviricetes	Dismasvirus	Dismasvirus	Fully clustered
506	Gordonia phage Herod	MT889398.1	84	TRUE	53.826	Duplodnaviria	Duplodnaviria	Uroviricota	Uroviricota	Caudoviricetes	Caudoviricetes		novel_order_78_of_Caudoviricetes		novel_family_1_of_novel_order_78_of_Caudoviricetes	Nymbaxtervirinae	Nymbaxtervirinae	Nymphadoravirus	Nymphadoravirus	Fully clustered
507	Klebsiella phage MEW1	MT894004.1	67	TRUE	47.129	Duplodnaviria	Duplodnaviria	Uroviricota	Uroviricota	Caudoviricetes	Caudoviricetes		novel_order_35_of_Caudoviricetes		novel_family_14_of_novel_order_35_of_Caudoviricetes		novel_subfamily_0_of_novel_family_14_of_novel_order_35_of_Caudoviricetes	Jedunavirus	Jedunavirus	Fully clustered
508	Arthrobacter phage Tweety19	MT897906.1	68	TRUE	40.873	Duplodnaviria	Duplodnaviria	Uroviricota	Uroviricota	Caudoviricetes	Caudoviricetes		novel_order_80_of_Caudoviricetes		novel_family_6_of_novel_order_80_of_Caudoviricetes	Azeevirinae	Azeevirinae	Manhattanvirus	Manhattanvirus	Fully clustered
509	Erwinia phage PEar6	MT901800.1	11	TRUE	6.608	Monodnaviria	Monodnaviria	Hofneiviricota	Hofneiviricota|Saleviricota|Phixviricota	Faserviricetes	Faserviricetes|Huolimaviricetes|Malgrandaviricetes	Tubulavirales		Inoviridae				Lineavirus		Fully clustered
510	Gordonia phage Bosnia	MT952844.1	82	TRUE	54.546	Duplodnaviria	Duplodnaviria	Uroviricota	Uroviricota	Caudoviricetes	Caudoviricetes		novel_order_78_of_Caudoviricetes		novel_family_1_of_novel_order_78_of_Caudoviricetes	Nymbaxtervirinae	Nymbaxtervirinae	Nymphadoravirus	Nymphadoravirus	Fully clustered
511	Vibrio phage vB_VpP_BT-1011	MW009675.1	70	TRUE	40.065	Duplodnaviria	Duplodnaviria	Uroviricota	Uroviricota	Caudoviricetes	Caudoviricetes		novel_order_23_of_Caudoviricetes		novel_family_2_of_novel_order_23_of_Caudoviricetes		novel_subfamily_0_of_novel_family_8_of_novel_order_35_of_Caudoviricetes||novel_family_2_of_novel_order_23_of_Caudoviricetes		novel_genus_2_of_novel_subfamily_0_of_novel_family_8_of_novel_order_35_of_Caudoviricetes||novel_family_2_of_novel_order_23_of_Caudoviricetes	Fully clustered
512	Synechococcus phage S-SRM01	MW015081.1	353	TRUE	240.842	Duplodnaviria	Duplodnaviria	Uroviricota	Uroviricota	Caudoviricetes	Caudoviricetes		novel_order_58_of_Caudoviricetes	Kyanoviridae	Kyanoviridae		novel_subfamily_1_of_Kyanoviridae		novel_genus_1_of_novel_subfamily_1_of_Kyanoviridae	Fully clustered
513	Serratia phage vB_SmaS_Rovert	MW021761.1	58	TRUE	38.613	Duplodnaviria	Duplodnaviria	Uroviricota	Uroviricota	Caudoviricetes	Caudoviricetes		novel_order_30_of_Caudoviricetes		novel_family_0_of_novel_order_30_of_Caudoviricetes		novel_subfamily_0_of_novel_family_0_of_novel_order_30_of_Caudoviricetes		novel_genus_0_of_novel_subfamily_0_of_novel_family_0_of_novel_order_30_of_Caudoviricetes	Lower clustered then removed
514	Serratia phage vB_SmaS_Bigdog	MW021763.1	67	TRUE	42.495	Duplodnaviria	Duplodnaviria	Uroviricota	Uroviricota	Caudoviricetes	Caudoviricetes		novel_order_30_of_Caudoviricetes		novel_family_0_of_novel_order_30_of_Caudoviricetes		novel_subfamily_0_of_novel_family_0_of_novel_order_30_of_Caudoviricetes		novel_genus_1_of_novel_subfamily_0_of_novel_family_0_of_novel_order_30_of_Caudoviricetes	Fully clustered
515	Gordonia phage Lamberg	MW055908.1	71	TRUE	44.73	Duplodnaviria	Duplodnaviria	Uroviricota	Uroviricota	Caudoviricetes	Caudoviricetes		novel_order_78_of_Caudoviricetes		novel_family_1_of_novel_order_78_of_Caudoviricetes		Nymbaxtervirinae	Attisvirus	Attisvirus	Fully clustered
516	Arthrobacter phage Tbone	MW055910.1	69	TRUE	44.111	Duplodnaviria	Duplodnaviria	Uroviricota	Uroviricota	Caudoviricetes	Caudoviricetes		novel_order_80_of_Caudoviricetes		novel_family_6_of_novel_order_80_of_Caudoviricetes	Azeevirinae	Azeevirinae	Yangvirus	Manhattanvirus|Yangvirus	Fully clustered
517	Arthrobacter phage Wollypog	MW055913.1	92	TRUE	63.364	Duplodnaviria	Duplodnaviria	Uroviricota	Uroviricota	Caudoviricetes	Caudoviricetes		novel_order_76_of_Caudoviricetes		novel_family_0_of_novel_order_76_of_Caudoviricetes		novel_subfamily_0_of_novel_family_0_of_novel_order_76_of_Caudoviricetes		novel_genus_0_of_novel_subfamily_0_of_novel_family_0_of_novel_order_76_of_Caudoviricetes	Lower clustered then removed
518	Providencia phage PSTCR4	MW057856.1	77	TRUE	57.214	Duplodnaviria	Duplodnaviria	Uroviricota	Uroviricota	Caudoviricetes	Caudoviricetes		novel_order_31_of_Caudoviricetes		Mesyanzhinovviridae	Queuovirinae	Queuovirinae		novel_genus_5_of_Queuovirinae	Fully clustered
519	Providencia phage PSTCR7	MW057861.1	84	TRUE	57.986	Duplodnaviria	Duplodnaviria	Uroviricota	Uroviricota	Caudoviricetes	Caudoviricetes		novel_order_31_of_Caudoviricetes		Mesyanzhinovviridae	Queuovirinae	Queuovirinae		novel_genus_5_of_Queuovirinae	Fully clustered
520	Microbacterium phage vB_MoxS-R1	MW073100.1	77	TRUE	42.563	Duplodnaviria	Duplodnaviria	Uroviricota	Uroviricota	Caudoviricetes	Caudoviricetes		novel_order_81_of_Caudoviricetes		novel_family_11_of_novel_order_81_of_Caudoviricetes		novel_subfamily_0_of_novel_family_11_of_novel_order_81_of_Caudoviricetes		novel_genus_0_of_novel_subfamily_0_of_novel_family_11_of_novel_order_81_of_Caudoviricetes	Lower clustered then removed
521	Serratia phage Tsm2	MW082583.1	60	TRUE	39.799	Duplodnaviria	Duplodnaviria	Uroviricota	Uroviricota	Caudoviricetes	Caudoviricetes		novel_order_35_of_Caudoviricetes		novel_family_19_of_novel_order_35_of_Caudoviricetes	Guernseyvirinae	Guernseyvirinae		novel_genus_1_of_Guernseyvirinae	Fully clustered
522	Bacillus phage Kirov	MW084976.1	275	TRUE	165.667	Duplodnaviria	Duplodnaviria	Uroviricota	Uroviricota	Caudoviricetes	Caudoviricetes		novel_order_8_of_Caudoviricetes		novel_family_1_of_novel_order_8_of_Caudoviricetes		novel_subfamily_1_of_novel_family_1_of_novel_order_8_of_Caudoviricetes		novel_genus_1_of_novel_subfamily_1_of_novel_family_1_of_novel_order_8_of_Caudoviricetes	Fully clustered
523	Synechococcus phage S-H38	MW117965.1	211	TRUE	180.224	Duplodnaviria	Duplodnaviria	Uroviricota	Uroviricota	Caudoviricetes	Caudoviricetes		novel_order_58_of_Caudoviricetes	Kyanoviridae	Kyanoviridae		novel_subfamily_1_of_Kyanoviridae		novel_genus_3_of_novel_subfamily_1_of_Kyanoviridae	Fully clustered
524	Synechococcus phage S-H9-1	MW117966.1	229	TRUE	192.454	Duplodnaviria	Duplodnaviria	Uroviricota	Uroviricota	Caudoviricetes	Caudoviricetes		novel_order_58_of_Caudoviricetes	Kyanoviridae	Kyanoviridae		novel_subfamily_1_of_Kyanoviridae	Sedonavirus	Sedonavirus|Gibbetvirus|Cymopoleiavirus	Fully clustered
525	Klebsiella phage vB_KpnS_MK54	MW119258.1	80	TRUE	46.218	Duplodnaviria	Duplodnaviria	Uroviricota	Uroviricota	Caudoviricetes	Caudoviricetes		novel_order_35_of_Caudoviricetes		novel_family_17_of_novel_order_35_of_Caudoviricetes		novel_subfamily_0_of_novel_family_17_of_novel_order_35_of_Caudoviricetes		Roufvirus	Fully clustered
526	Synechococcus phage S-H9-2	MW147367.1	202	TRUE	187.32	Duplodnaviria	Duplodnaviria	Uroviricota	Uroviricota	Caudoviricetes	Caudoviricetes		novel_order_58_of_Caudoviricetes	Kyanoviridae	Kyanoviridae		novel_subfamily_1_of_Kyanoviridae	Bristolvirus	Bristolvirus	Fully clustered
527	Yersinia phage PYps23T	MW147598.1	83	TRUE	54.869	Duplodnaviria	Duplodnaviria	Uroviricota	Uroviricota	Caudoviricetes	Caudoviricetes		novel_order_57_of_Caudoviricetes	Chaseviridae	Chaseviridae	Cleopatravirinae	Cleopatravirinae		Carltongylesvirus	Fully clustered
528	Yersinia phage PYps3T	MW147599.1	85	TRUE	52.854	Duplodnaviria	Duplodnaviria	Uroviricota	Uroviricota	Caudoviricetes	Caudoviricetes		novel_order_57_of_Caudoviricetes	Chaseviridae	Chaseviridae	Cleopatravirinae	Cleopatravirinae		Carltongylesvirus	Fully clustered
529	Yersinia phage PYps16N	MW147601.1	84	TRUE	52.376	Duplodnaviria	Duplodnaviria	Uroviricota	Uroviricota	Caudoviricetes	Caudoviricetes		novel_order_57_of_Caudoviricetes	Chaseviridae	Chaseviridae	Cleopatravirinae	Cleopatravirinae		Carltongylesvirus	Fully clustered
530	Pseudomonas phage PN09	MW175491.1	177	TRUE	99.229	Duplodnaviria	Duplodnaviria	Uroviricota	Uroviricota	Caudoviricetes	Caudoviricetes		novel_order_59_of_Caudoviricetes		novel_family_6_of_novel_order_59_of_Caudoviricetes		novel_subfamily_0_of_novel_family_6_of_novel_order_59_of_Caudoviricetes	Otagovirus	Otagovirus	Fully clustered
531	Salmonella phage SLMP1	MW201959.1	57	TRUE	40.781	Duplodnaviria	Duplodnaviria	Uroviricota	Uroviricota	Caudoviricetes	Caudoviricetes		novel_order_35_of_Caudoviricetes		novel_family_19_of_novel_order_35_of_Caudoviricetes	Guernseyvirinae	Guernseyvirinae	Jerseyvirus	Jerseyvirus	Fully clustered
532	Streptomyces phage TurkishDelight	MW291017.1	125	TRUE	93.606	Duplodnaviria	Duplodnaviria	Uroviricota	Uroviricota	Caudoviricetes	Caudoviricetes		novel_order_78_of_Caudoviricetes		novel_family_5_of_novel_order_78_of_Caudoviricetes		novel_subfamily_1_of_novel_family_5_of_novel_order_78_of_Caudoviricetes		novel_genus_0_of_novel_subfamily_1_of_novel_family_5_of_novel_order_78_of_Caudoviricetes	Lower clustered then removed
533	Salmonella phage KM16	MW325771.1	305	TRUE	170.126	Duplodnaviria	Duplodnaviria	Uroviricota	Uroviricota	Caudoviricetes	Caudoviricetes		novel_order_58_of_Caudoviricetes	Straboviridae	Straboviridae	Tevenvirinae	Tevenvirinae|Twarogvirinae	Moonvirus	Moonvirus	Fully clustered
534	Cronobacter phage A24	MW343794.1	108	TRUE	75.106	Duplodnaviria	Duplodnaviria	Uroviricota	Uroviricota	Caudoviricetes	Caudoviricetes		novel_order_57_of_Caudoviricetes		Grimontviridae		novel_subfamily_0_of_Grimontviridae		novel_genus_0_of_novel_subfamily_0_of_Grimontviridae	Fully clustered
535	Salmonella phage vB_SenS_ER1	MW355461.1	65	TRUE	42.847	Duplodnaviria	Duplodnaviria	Uroviricota	Uroviricota	Caudoviricetes	Caudoviricetes		novel_order_35_of_Caudoviricetes		novel_family_19_of_novel_order_35_of_Caudoviricetes	Guernseyvirinae	Guernseyvirinae	Jerseyvirus	Jerseyvirus	Fully clustered
536	Salmonella phage vB_SenS_ER21	MW355463.1	60	TRUE	42.503	Duplodnaviria	Duplodnaviria	Uroviricota	Uroviricota	Caudoviricetes	Caudoviricetes		novel_order_35_of_Caudoviricetes		novel_family_19_of_novel_order_35_of_Caudoviricetes	Guernseyvirinae	Guernseyvirinae	Jerseyvirus	Jerseyvirus	Fully clustered
537	Salmonella phage vB_SenS_ER23	MW355465.1	60	TRUE	43.125	Duplodnaviria	Duplodnaviria	Uroviricota	Uroviricota	Caudoviricetes	Caudoviricetes		novel_order_35_of_Caudoviricetes		novel_family_19_of_novel_order_35_of_Caudoviricetes	Guernseyvirinae	Guernseyvirinae	Jerseyvirus	Jerseyvirus	Fully clustered
538	Aeromonas phage PVN03	MW380983.1	64	TRUE	50.725	Duplodnaviria	Duplodnaviria	Uroviricota	Uroviricota	Caudoviricetes	Caudoviricetes		novel_order_57_of_Caudoviricetes	Chaseviridae	Chaseviridae	Nefertitivirinae	Nefertitivirinae	Pahsextavirus	Pahsextavirus	Fully clustered
539	Bacillus phage BCPST	MW392802.1	114	TRUE	81.528	Duplodnaviria	Duplodnaviria	Uroviricota	Uroviricota	Caudoviricetes	Caudoviricetes		novel_order_8_of_Caudoviricetes		novel_family_0_of_novel_order_8_of_Caudoviricetes		novel_subfamily_0_of_novel_family_0_of_novel_order_8_of_Caudoviricetes		novel_genus_0_of_novel_subfamily_0_of_novel_family_0_of_novel_order_8_of_Caudoviricetes	Fully clustered
540	Stenotrophomonas phage Salva	MW393850.1	102	TRUE	60.789	Duplodnaviria	Duplodnaviria	Uroviricota	Uroviricota	Caudoviricetes	Caudoviricetes		novel_order_31_of_Caudoviricetes		Mesyanzhinovviridae		novel_subfamily_6_of_Mesyanzhinovviridae		novel_genus_1_of_novel_subfamily_6_of_Mesyanzhinovviridae	Fully clustered
541	Klebsiella phage vB_KpP_FBKp27	MW394388.1	93	TRUE	76.339	Duplodnaviria	Duplodnaviria	Uroviricota	Uroviricota	Caudoviricetes	Caudoviricetes		novel_order_54_of_Caudoviricetes	Schitoviridae	Schitoviridae		novel_subfamily_3_of_Schitoviridae	Efbeekayvirus	Efbeekayvirus	Fully clustered
542	Pseudomonas phage Itty13	MW460249.1	84	TRUE	61.818	Duplodnaviria	Duplodnaviria	Uroviricota	Uroviricota	Caudoviricetes	Caudoviricetes		novel_order_26_of_Caudoviricetes		novel_family_2_of_novel_order_26_of_Caudoviricetes		novel_subfamily_3_of_novel_family_2_of_novel_order_26_of_Caudoviricetes		novel_genus_0_of_novel_subfamily_3_of_novel_family_2_of_novel_order_26_of_Caudoviricetes	Lower clustered then removed
543	Microbacterium phage Shocker	MW507126.1	66	TRUE	45.431	Duplodnaviria	Duplodnaviria	Uroviricota	Uroviricota	Caudoviricetes	Caudoviricetes		novel_order_85_of_Caudoviricetes		novel_family_0_of_novel_order_85_of_Caudoviricetes		novel_subfamily_1_of_novel_family_0_of_novel_order_85_of_Caudoviricetes		novel_genus_0_of_novel_subfamily_1_of_novel_family_0_of_novel_order_85_of_Caudoviricetes	Lower clustered then removed
544	Pseudomonas phage PhL_UNISO_PA-DSM_ph0034	MW526259.2	192	TRUE	92.408	Duplodnaviria	Duplodnaviria	Uroviricota	Uroviricota	Caudoviricetes	Caudoviricetes		novel_order_59_of_Caudoviricetes		novel_family_6_of_novel_order_59_of_Caudoviricetes		novel_subfamily_0_of_novel_family_6_of_novel_order_59_of_Caudoviricetes	Pakpunavirus	Pakpunavirus	Fully clustered
545	Haloarcula virus Hardyhisp2	MW557853.1	33	TRUE	16.133	Monodnaviria	Monodnaviria	Saleviricota	Hofneiviricota|Saleviricota|Phixviricota	Huolimaviricetes	Faserviricetes|Huolimaviricetes|Malgrandaviricetes	Haloruvirales		Pleolipoviridae				Gammapleolipovirus		Fully clustered
546	Microbacterium phage NoodlelyBoi	MW578837.1	91	TRUE	53.614	Duplodnaviria	Duplodnaviria	Uroviricota	Uroviricota	Caudoviricetes	Caudoviricetes		novel_order_78_of_Caudoviricetes		novel_family_6_of_novel_order_78_of_Caudoviricetes		novel_subfamily_0_of_novel_family_6_of_novel_order_78_of_Caudoviricetes	Quhwahvirus	Metamorphoovirus|Quhwahvirus	Fully clustered
547	Escherichia phage vB_EcoM_RZ	MW598459.1	291	TRUE	170.318	Duplodnaviria	Duplodnaviria	Uroviricota	Uroviricota	Caudoviricetes	Caudoviricetes		novel_order_58_of_Caudoviricetes	Straboviridae	Straboviridae	Tevenvirinae	Tevenvirinae|Twarogvirinae	Gaprivervirus	Gaprivervirus|Dhakavirus	Fully clustered
548	Microbacterium phage Albright	MW601224.1	69	TRUE	40.883	Duplodnaviria	Duplodnaviria	Uroviricota	Uroviricota	Caudoviricetes	Caudoviricetes		novel_order_80_of_Caudoviricetes		novel_family_8_of_novel_order_80_of_Caudoviricetes		novel_subfamily_0_of_novel_family_8_of_novel_order_80_of_Caudoviricetes	Dismasvirus	Dismasvirus	Fully clustered
549	Enterococcus phage MDA1	MW623430.1	25	TRUE	18.058	Duplodnaviria	Duplodnaviria	Uroviricota	Uroviricota	Caudoviricetes	Caudoviricetes		novel_order_2_of_Caudoviricetes	Rountreeviridae	Rountreeviridae	Sarlesvirinae	Sarlesvirinae	Copernicusvirus	Copernicusvirus	Fully clustered
550	Escherichia phage vB_EcoP-ZQ2	MW630115.1	85	TRUE	72.231	Duplodnaviria	Duplodnaviria	Uroviricota	Uroviricota	Caudoviricetes	Caudoviricetes		novel_order_54_of_Caudoviricetes	Schitoviridae	Schitoviridae	Enquatrovirinae	Enquatrovirinae|Rothmandenesvirinae|Erskinevirinae	Gamaleyavirus	Gamaleyavirus	Fully clustered
551	Gordonia phage BoyNamedSue	MW712717.1	82	TRUE	52.698	Duplodnaviria	Duplodnaviria	Uroviricota	Uroviricota	Caudoviricetes	Caudoviricetes		novel_order_78_of_Caudoviricetes		novel_family_1_of_novel_order_78_of_Caudoviricetes	Nymbaxtervirinae	Nymbaxtervirinae	Nymphadoravirus	Nymphadoravirus	Fully clustered
552	Arthrobacter phage Persistence	MW712719.1	89	TRUE	50.433	Duplodnaviria	Duplodnaviria	Uroviricota	Uroviricota	Caudoviricetes	Caudoviricetes		novel_order_80_of_Caudoviricetes		novel_family_2_of_novel_order_80_of_Caudoviricetes		novel_subfamily_1_of_novel_family_2_of_novel_order_80_of_Caudoviricetes		novel_genus_3_of_novel_subfamily_1_of_novel_family_2_of_novel_order_80_of_Caudoviricetes	Fully clustered
553	Microbacterium phage CroZenni	MW712721.1	69	TRUE	41.471	Duplodnaviria	Duplodnaviria	Uroviricota	Uroviricota	Caudoviricetes	Caudoviricetes		novel_order_80_of_Caudoviricetes		novel_family_8_of_novel_order_80_of_Caudoviricetes		novel_subfamily_0_of_novel_family_8_of_novel_order_80_of_Caudoviricetes	Dismasvirus	Dismasvirus	Fully clustered
554	Salmonella phage JD01	MW715619.1	62	TRUE	44.88	Duplodnaviria	Duplodnaviria	Uroviricota	Uroviricota	Caudoviricetes	Caudoviricetes		novel_order_35_of_Caudoviricetes		novel_family_19_of_novel_order_35_of_Caudoviricetes	Guernseyvirinae	Guernseyvirinae	Jerseyvirus	Jerseyvirus	Fully clustered
555	Pseudomonas phage BUCT566	MW748993.1	92	TRUE	49.154	Duplodnaviria	Duplodnaviria	Uroviricota	Uroviricota	Caudoviricetes	Caudoviricetes		novel_order_35_of_Caudoviricetes		novel_family_6_of_novel_order_35_of_Caudoviricetes		novel_subfamily_0_of_novel_family_6_of_novel_order_35_of_Caudoviricetes		novel_genus_1_of_novel_subfamily_0_of_novel_family_6_of_novel_order_35_of_Caudoviricetes	Fully clustered
556	Escherichia phage vB_EcoS_Sponge	MW749005.1	63	TRUE	44.887	Duplodnaviria	Duplodnaviria	Uroviricota	Uroviricota	Caudoviricetes	Caudoviricetes		novel_order_35_of_Caudoviricetes		novel_family_19_of_novel_order_35_of_Caudoviricetes		novel_subfamily_0_of_novel_family_19_of_novel_order_35_of_Caudoviricetes	Dhillonvirus	Dhillonvirus	Fully clustered
557	Escherichia phage BF9	MW822006.1	56	TRUE	44.963	Duplodnaviria	Duplodnaviria	Uroviricota	Uroviricota	Caudoviricetes	Caudoviricetes		novel_order_35_of_Caudoviricetes		novel_family_19_of_novel_order_35_of_Caudoviricetes		novel_subfamily_0_of_novel_family_19_of_novel_order_35_of_Caudoviricetes	Dhillonvirus	Dhillonvirus	Fully clustered
558	Streptomyces phage KimJongPhill	MW822144.1	115	TRUE	82.521	Duplodnaviria	Duplodnaviria	Uroviricota	Uroviricota	Caudoviricetes	Caudoviricetes		novel_order_81_of_Caudoviricetes		novel_family_0_of_novel_order_81_of_Caudoviricetes		novel_subfamily_0_of_novel_family_0_of_novel_order_81_of_Caudoviricetes		novel_genus_0_of_novel_subfamily_0_of_novel_family_0_of_novel_order_81_of_Caudoviricetes	Fully clustered
559	Streptomyces phage TunaTartare	MW822145.1	234	TRUE	130.929	Duplodnaviria	Duplodnaviria	Uroviricota	Uroviricota	Caudoviricetes	Caudoviricetes		novel_order_74_of_Caudoviricetes	Stanwilliamsviridae	Stanwilliamsviridae	Loccivirinae	Loccivirinae|Boydwoodruffvirinae	Annadreamyvirus	Annadreamyvirus	Fully clustered
560	Mycobacterium phage I3	MW822148.1	241	TRUE	156.127	Duplodnaviria	Duplodnaviria	Uroviricota	Uroviricota	Caudoviricetes	Caudoviricetes		novel_order_70_of_Caudoviricetes		novel_family_0_of_novel_order_70_of_Caudoviricetes	Ceeclamvirinae	Ceeclamvirinae	Bixzunavirus	Bixzunavirus	Fully clustered
561	Pseudomonas phage vB_PaeS_PAJD-1	MW835180.1	72	TRUE	57.919	Duplodnaviria	Duplodnaviria	Uroviricota	Uroviricota	Caudoviricetes	Caudoviricetes		novel_order_31_of_Caudoviricetes		Mesyanzhinovviridae	Queuovirinae	Queuovirinae	Nipunavirus	Nipunavirus	Fully clustered
562	Pseudomonas phage Medea1	MW862109.1	87	TRUE	58.919	Duplodnaviria	Duplodnaviria	Uroviricota	Uroviricota	Caudoviricetes	Caudoviricetes		novel_order_35_of_Caudoviricetes		novel_family_5_of_novel_order_35_of_Caudoviricetes		novel_subfamily_0_of_novel_family_5_of_novel_order_35_of_Caudoviricetes		novel_genus_1_of_novel_subfamily_0_of_novel_family_5_of_novel_order_35_of_Caudoviricetes	Fully clustered
563	Escherichia phage UAE_MI-01	MW862804.1	63	TRUE	44.281	Duplodnaviria	Duplodnaviria	Uroviricota	Uroviricota	Caudoviricetes	Caudoviricetes		novel_order_35_of_Caudoviricetes		novel_family_19_of_novel_order_35_of_Caudoviricetes		novel_subfamily_0_of_novel_family_19_of_novel_order_35_of_Caudoviricetes	Dhillonvirus	Dhillonvirus	Fully clustered
564	Arthrobacter phage SilentRX	MW862992.1	102	TRUE	65.232	Duplodnaviria	Duplodnaviria	Uroviricota	Uroviricota	Caudoviricetes	Caudoviricetes		novel_order_78_of_Caudoviricetes		novel_family_3_of_novel_order_78_of_Caudoviricetes		novel_subfamily_0_of_novel_family_3_of_novel_order_78_of_Caudoviricetes	Tankvirus	Tankvirus	Fully clustered
565	Microbacterium phage Stoor	MW924647.1	67	TRUE	41.814	Duplodnaviria	Duplodnaviria	Uroviricota	Uroviricota	Caudoviricetes	Caudoviricetes		novel_order_80_of_Caudoviricetes		novel_family_8_of_novel_order_80_of_Caudoviricetes		novel_subfamily_0_of_novel_family_8_of_novel_order_80_of_Caudoviricetes	Dismasvirus	Dismasvirus	Fully clustered
566	Rhizobium phage RHph_X2_28B	MW960036.1	102	TRUE	76.359	Duplodnaviria	Duplodnaviria	Uroviricota	Uroviricota	Caudoviricetes	Caudoviricetes		novel_order_54_of_Caudoviricetes	Schitoviridae	Schitoviridae		Enquatrovirinae|Rothmandenesvirinae|Erskinevirinae		novel_genus_3_of_Enquatrovirinae|Rothmandenesvirinae|Erskinevirinae	Fully clustered
567	Rhizobium phage RHEph16	MW980066.1	94	TRUE	77.178	Duplodnaviria	Duplodnaviria	Uroviricota	Uroviricota	Caudoviricetes	Caudoviricetes		novel_order_54_of_Caudoviricetes	Schitoviridae	Schitoviridae		Enquatrovirinae|Rothmandenesvirinae|Erskinevirinae		novel_genus_0_of_Enquatrovirinae|Rothmandenesvirinae|Erskinevirinae	Fully clustered
568	Rhizobium phage RHEph22	MW980071.1	99	TRUE	77.655	Duplodnaviria	Duplodnaviria	Uroviricota	Uroviricota	Caudoviricetes	Caudoviricetes		novel_order_54_of_Caudoviricetes	Schitoviridae	Schitoviridae		Enquatrovirinae|Rothmandenesvirinae|Erskinevirinae		novel_genus_0_of_Enquatrovirinae|Rothmandenesvirinae|Erskinevirinae	Fully clustered
569	Salmonella phage vB_STM-ZS	MZ004649.1	59	TRUE	40.542	Duplodnaviria	Duplodnaviria	Uroviricota	Uroviricota	Caudoviricetes	Caudoviricetes		novel_order_35_of_Caudoviricetes		novel_family_19_of_novel_order_35_of_Caudoviricetes	Guernseyvirinae	Guernseyvirinae	Cornellvirus	Cornellvirus	Fully clustered
570	Arthrobacter phage Kaylissa	MZ005682.1	71	TRUE	44.124	Duplodnaviria	Duplodnaviria	Uroviricota	Uroviricota	Caudoviricetes	Caudoviricetes		novel_order_80_of_Caudoviricetes		novel_family_6_of_novel_order_80_of_Caudoviricetes	Azeevirinae	Azeevirinae	Yangvirus	Manhattanvirus|Yangvirus	Fully clustered
571	Gordonia phage VanLee	MZ028627.1	164	TRUE	84.56	Duplodnaviria	Duplodnaviria	Uroviricota	Uroviricota	Caudoviricetes	Caudoviricetes		novel_order_68_of_Caudoviricetes		novel_family_5_of_novel_order_68_of_Caudoviricetes		novel_subfamily_0_of_novel_family_5_of_novel_order_68_of_Caudoviricetes		novel_genus_0_of_novel_subfamily_0_of_novel_family_5_of_novel_order_68_of_Caudoviricetes	Fully clustered
572	Bacillus phage Sato	MZ089978.1	32	TRUE	14.852	Varidnaviria	Varidnaviria	Preplasmiviricota	Dividoviricota|Preplasmiviricota	Tectiliviricetes	Laserviricetes|Tectiliviricetes	Kalamavirales	Kalamavirales	Tectiviridae	Tectiviridae		noRef_of_Tectiviridae	Betatectivirus	Betatectivirus	Fully clustered
573	Bacillus phage Sole	MZ089979.1	30	TRUE	14.444	Varidnaviria	Varidnaviria	Preplasmiviricota	Dividoviricota|Preplasmiviricota	Tectiliviricetes	Laserviricetes|Tectiliviricetes	Kalamavirales	Kalamavirales	Tectiviridae	Tectiviridae		noRef_of_Tectiviridae	Betatectivirus	Betatectivirus	Fully clustered
574	Arthrobacter phage Zaheer	MZ150784.1	67	TRUE	42.874	Duplodnaviria	Duplodnaviria	Uroviricota	Uroviricota	Caudoviricetes	Caudoviricetes		novel_order_80_of_Caudoviricetes		novel_family_1_of_novel_order_80_of_Caudoviricetes		novel_subfamily_0_of_novel_family_1_of_novel_order_80_of_Caudoviricetes||novel_family_2_of_novel_order_80_of_Caudoviricetes		novel_genus_1_of_novel_subfamily_0_of_novel_family_1_of_novel_order_80_of_Caudoviricetes||novel_family_2_of_novel_order_80_of_Caudoviricetes	Fully clustered
575	Gordonia phage Yeet412	MZ150788.1	73	TRUE	46.684	Duplodnaviria	Duplodnaviria	Uroviricota	Uroviricota	Caudoviricetes	Caudoviricetes		novel_order_78_of_Caudoviricetes		novel_family_1_of_novel_order_78_of_Caudoviricetes		Nymbaxtervirinae	Attisvirus	Attisvirus	Fully clustered
576	Microbacterium phage Footloose	MZ150789.1	71	TRUE	39.738	Duplodnaviria	Duplodnaviria	Uroviricota	Uroviricota	Caudoviricetes	Caudoviricetes		novel_order_81_of_Caudoviricetes		novel_family_12_of_novel_order_81_of_Caudoviricetes		novel_subfamily_0_of_novel_family_12_of_novel_order_81_of_Caudoviricetes		novel_genus_0_of_novel_subfamily_0_of_novel_family_12_of_novel_order_81_of_Caudoviricetes	Lower clustered then removed
577	Staphylococcus phage SeAlphi	MZ152915.1	20	TRUE	18.292	Duplodnaviria	Duplodnaviria	Uroviricota	Uroviricota	Caudoviricetes	Caudoviricetes		novel_order_2_of_Caudoviricetes	Rountreeviridae	Rountreeviridae	Rakietenvirinae	Rakietenvirinae	Andhravirus	Andhravirus	Fully clustered
578	Methanoculleus virus L4768	MZ171369.1	63	TRUE	37.078	Duplodnaviria	Duplodnaviria	Uroviricota	Uroviricota	Caudoviricetes	Caudoviricetes		novel_order_86_of_Caudoviricetes		novel_family_0_of_novel_order_86_of_Caudoviricetes		novel_subfamily_0_of_novel_family_0_of_novel_order_86_of_Caudoviricetes		novel_genus_0_of_novel_subfamily_0_of_novel_family_0_of_novel_order_86_of_Caudoviricetes	Edges removed
579	Gordonia phage Sahara	MZ171371.1	72	TRUE	45.072	Duplodnaviria	Duplodnaviria	Uroviricota	Uroviricota	Caudoviricetes	Caudoviricetes		novel_order_78_of_Caudoviricetes		novel_family_1_of_novel_order_78_of_Caudoviricetes		Nymbaxtervirinae	Attisvirus	Attisvirus	Fully clustered
580	Arthrobacter phage Kardesai	MZ209300.1	100	TRUE	57.866	Duplodnaviria	Duplodnaviria	Uroviricota	Uroviricota	Caudoviricetes	Caudoviricetes		novel_order_66_of_Caudoviricetes		novel_family_0_of_novel_order_66_of_Caudoviricetes		Deejayvirinae	Mudcatvirus	Mudcatvirus	Fully clustered
581	Gordonia phage Jojo24	MZ209302.1	63	TRUE	40.579	Duplodnaviria	Duplodnaviria	Uroviricota	Uroviricota	Caudoviricetes	Caudoviricetes		novel_order_80_of_Caudoviricetes		novel_family_9_of_novel_order_80_of_Caudoviricetes		novel_subfamily_1_of_novel_family_9_of_novel_order_80_of_Caudoviricetes		novel_genus_0_of_novel_subfamily_1_of_novel_family_9_of_novel_order_80_of_Caudoviricetes	Fully clustered
582	Arthrobacter phage DevitoJr	MZ209303.1	92	TRUE	58.044	Duplodnaviria	Duplodnaviria	Uroviricota	Uroviricota	Caudoviricetes	Caudoviricetes		novel_order_66_of_Caudoviricetes		novel_family_0_of_novel_order_66_of_Caudoviricetes		Deejayvirinae	Gordonvirus	Gordonvirus	Fully clustered
583	Escherichia phage vB_EcoS-22664BS2	MZ234010.1	86	TRUE	45.176	Duplodnaviria	Duplodnaviria	Uroviricota	Uroviricota	Caudoviricetes	Caudoviricetes		novel_order_35_of_Caudoviricetes		novel_family_19_of_novel_order_35_of_Caudoviricetes	Guernseyvirinae	Guernseyvirinae	Kagunavirus	Kagunavirus	Fully clustered
584	Escherichia phage vB_EcoS-101114BS4	MZ234016.1	71	TRUE	45.251	Duplodnaviria	Duplodnaviria	Uroviricota	Uroviricota	Caudoviricetes	Caudoviricetes		novel_order_35_of_Caudoviricetes		novel_family_19_of_novel_order_35_of_Caudoviricetes		novel_subfamily_0_of_novel_family_19_of_novel_order_35_of_Caudoviricetes	Dhillonvirus	Dhillonvirus	Fully clustered
585	Escherichia phage vB_EcoP-101114UKE3	MZ234017.1	145	TRUE	75.747	Duplodnaviria	Duplodnaviria	Uroviricota	Uroviricota	Caudoviricetes	Caudoviricetes		novel_order_57_of_Caudoviricetes		Grimontviridae	Gordonclarkvirinae	Gordonclarkvirinae	Kuravirus	Kuravirus|Suseptimavirus	Fully clustered
586	Escherichia phage vB_EcoP-CHD5UKE1	MZ234028.1	152	TRUE	77.359	Duplodnaviria	Duplodnaviria	Uroviricota	Uroviricota	Caudoviricetes	Caudoviricetes		novel_order_57_of_Caudoviricetes		Grimontviridae	Gordonclarkvirinae	Gordonclarkvirinae	Kuravirus	Kuravirus|Nieuwekanaalvirus	Fully clustered
587	Escherichia phage vB_EcoS-CHD5UKE2	MZ234029.1	69	TRUE	45.243	Duplodnaviria	Duplodnaviria	Uroviricota	Uroviricota	Caudoviricetes	Caudoviricetes		novel_order_35_of_Caudoviricetes		novel_family_19_of_novel_order_35_of_Caudoviricetes		novel_subfamily_0_of_novel_family_19_of_novel_order_35_of_Caudoviricetes	Dhillonvirus	Dhillonvirus	Fully clustered
588	Salmonella phage fmb-p1	MZ274225.1	46	TRUE	40.731	Duplodnaviria	Duplodnaviria	Uroviricota	Uroviricota	Caudoviricetes	Caudoviricetes		novel_order_35_of_Caudoviricetes		novel_family_19_of_novel_order_35_of_Caudoviricetes	Guernseyvirinae	Guernseyvirinae	Jerseyvirus	Jerseyvirus	Fully clustered
589	Gordonia phage Agueybana	MZ274304.1	85	TRUE	52.807	Duplodnaviria	Duplodnaviria	Uroviricota	Uroviricota	Caudoviricetes	Caudoviricetes		novel_order_78_of_Caudoviricetes		novel_family_1_of_novel_order_78_of_Caudoviricetes	Nymbaxtervirinae	Nymbaxtervirinae	Nymphadoravirus	Nymphadoravirus	Fully clustered
590	Arthrobacter phage Popper	MZ274308.1	69	TRUE	41.822	Duplodnaviria	Duplodnaviria	Uroviricota	Uroviricota	Caudoviricetes	Caudoviricetes		novel_order_80_of_Caudoviricetes		novel_family_1_of_novel_order_80_of_Caudoviricetes		novel_subfamily_0_of_novel_family_1_of_novel_order_80_of_Caudoviricetes||novel_family_2_of_novel_order_80_of_Caudoviricetes		novel_genus_1_of_novel_subfamily_0_of_novel_family_1_of_novel_order_80_of_Caudoviricetes||novel_family_2_of_novel_order_80_of_Caudoviricetes	Fully clustered
591	Arthrobacter phage CastorTray	MZ274309.1	93	TRUE	58.377	Duplodnaviria	Duplodnaviria	Uroviricota	Uroviricota	Caudoviricetes	Caudoviricetes		novel_order_66_of_Caudoviricetes		novel_family_0_of_novel_order_66_of_Caudoviricetes		Deejayvirinae	Gordonvirus	Gordonvirus	Fully clustered
592	Pseudomonas phage PA8	MZ285879.1	69	TRUE	63.654	Duplodnaviria	Duplodnaviria	Uroviricota	Uroviricota	Caudoviricetes	Caudoviricetes		novel_order_26_of_Caudoviricetes		novel_family_3_of_novel_order_26_of_Caudoviricetes		novel_subfamily_0_of_novel_family_3_of_novel_order_26_of_Caudoviricetes	Hollowayvirus	Hollowayvirus	Fully clustered
593	Klebsiella phage BUCT610	MZ318367.1	83	TRUE	46.774	Duplodnaviria	Duplodnaviria	Uroviricota	Uroviricota	Caudoviricetes	Caudoviricetes		novel_order_35_of_Caudoviricetes		novel_family_17_of_novel_order_35_of_Caudoviricetes		novel_subfamily_0_of_novel_family_17_of_novel_order_35_of_Caudoviricetes		Roufvirus	Fully clustered
594	Microbacterium phage Abigail	MZ322012.1	68	TRUE	41.003	Duplodnaviria	Duplodnaviria	Uroviricota	Uroviricota	Caudoviricetes	Caudoviricetes		novel_order_80_of_Caudoviricetes		novel_family_8_of_novel_order_80_of_Caudoviricetes		novel_subfamily_0_of_novel_family_8_of_novel_order_80_of_Caudoviricetes	Dismasvirus	Dismasvirus	Fully clustered
595	Stenotrophomonas phage Paxi	MZ326856.1	89	TRUE	74.962	Duplodnaviria	Duplodnaviria	Uroviricota	Uroviricota	Caudoviricetes	Caudoviricetes		novel_order_54_of_Caudoviricetes	Schitoviridae	Schitoviridae		Enquatrovirinae|Rothmandenesvirinae|Erskinevirinae	Pokkenvirus	Pokkenvirus	Fully clustered
596	Stenotrophomonas phage Piffle	MZ326857.1	90	TRUE	76.332	Duplodnaviria	Duplodnaviria	Uroviricota	Uroviricota	Caudoviricetes	Caudoviricetes		novel_order_54_of_Caudoviricetes	Schitoviridae	Schitoviridae		Enquatrovirinae|Rothmandenesvirinae|Erskinevirinae	Pokkenvirus	Pokkenvirus	Fully clustered
597	Stenotrophomonas phage Siara	MZ326859.2	100	TRUE	61.427	Duplodnaviria	Duplodnaviria	Uroviricota	Uroviricota	Caudoviricetes	Caudoviricetes		novel_order_31_of_Caudoviricetes		Mesyanzhinovviridae		novel_subfamily_6_of_Mesyanzhinovviridae		novel_genus_2_of_novel_subfamily_6_of_Mesyanzhinovviridae	Fully clustered
598	Stenotrophomonas phage Philippe	MZ326861.1	95	TRUE	74.717	Duplodnaviria	Duplodnaviria	Uroviricota	Uroviricota	Caudoviricetes	Caudoviricetes		novel_order_54_of_Caudoviricetes	Schitoviridae	Schitoviridae		Enquatrovirinae|Rothmandenesvirinae|Erskinevirinae		novel_genus_1_of_Enquatrovirinae|Rothmandenesvirinae|Erskinevirinae	Fully clustered
599	Curtobacterium phage Pize	MZ333134.1	22	TRUE	18.29	Duplodnaviria	Duplodnaviria	Uroviricota	Uroviricota	Caudoviricetes	Caudoviricetes		novel_order_1_of_Caudoviricetes		novel_family_0_of_novel_order_1_of_Caudoviricetes		novel_subfamily_4_of_novel_family_0_of_novel_order_1_of_Caudoviricetes		novel_genus_0_of_novel_subfamily_4_of_novel_family_0_of_novel_order_1_of_Caudoviricetes	Lower clustered then removed
600	Curtobacterium phage Reje	MZ333136.1	20	TRUE	17.554	Duplodnaviria	Duplodnaviria	Uroviricota	Uroviricota	Caudoviricetes	Caudoviricetes		novel_order_1_of_Caudoviricetes		novel_family_0_of_novel_order_1_of_Caudoviricetes		novel_subfamily_4_of_novel_family_0_of_novel_order_1_of_Caudoviricetes		novel_genus_1_of_novel_subfamily_4_of_novel_family_0_of_novel_order_1_of_Caudoviricetes	Lower clustered then removed
601	Aeromonas phage pAh6.2TG	MZ336020.1	65	TRUE	51.78	Duplodnaviria	Duplodnaviria	Uroviricota	Uroviricota	Caudoviricetes	Caudoviricetes		novel_order_57_of_Caudoviricetes	Chaseviridae	Chaseviridae	Nefertitivirinae	Nefertitivirinae	Pahsextavirus	Pahsextavirus	Fully clustered
602	Escherichia phage vB_EcoP_SU7	MZ342906.1	118	TRUE	76.626	Duplodnaviria	Duplodnaviria	Uroviricota	Uroviricota	Caudoviricetes	Caudoviricetes		novel_order_57_of_Caudoviricetes		Grimontviridae	Gordonclarkvirinae	Gordonclarkvirinae	Kuravirus	Kuravirus|Suseptimavirus	Fully clustered
603	Kosakonia phage Kc283	MZ348421.1	91	TRUE	76.232	Duplodnaviria	Duplodnaviria	Uroviricota	Uroviricota	Caudoviricetes	Caudoviricetes		novel_order_54_of_Caudoviricetes	Schitoviridae	Schitoviridae		novel_subfamily_3_of_Schitoviridae	Cbunavirus	Cbunavirus	Fully clustered
604	Kosakonia phage Kc263	MZ348422.1	259	TRUE	253.74	Duplodnaviria	Duplodnaviria	Uroviricota	Uroviricota	Caudoviricetes	Caudoviricetes		novel_order_56_of_Caudoviricetes		novel_family_0_of_novel_order_56_of_Caudoviricetes		novel_subfamily_0_of_novel_family_0_of_novel_order_56_of_Caudoviricetes	Petsuvirus	Petsuvirus	Fully clustered
605	Kosakonia phage 305	MZ348423.1	294	TRUE	174.783	Duplodnaviria	Duplodnaviria	Uroviricota	Uroviricota	Caudoviricetes	Caudoviricetes		novel_order_58_of_Caudoviricetes	Straboviridae	Straboviridae	Tevenvirinae	Tevenvirinae|Twarogvirinae	Kanagawavirus	Kanagawavirus	Fully clustered
606	Pseudomonas phage psageK4	MZ348426.1	179	TRUE	98.44	Duplodnaviria	Duplodnaviria	Uroviricota	Uroviricota	Caudoviricetes	Caudoviricetes		novel_order_59_of_Caudoviricetes		novel_family_6_of_novel_order_59_of_Caudoviricetes		novel_subfamily_0_of_novel_family_6_of_novel_order_59_of_Caudoviricetes	Otagovirus	Otagovirus	Fully clustered
607	Shigella virus Moo19	MZ358387.1	86	TRUE	72.458	Duplodnaviria	Duplodnaviria	Uroviricota	Uroviricota	Caudoviricetes	Caudoviricetes		novel_order_54_of_Caudoviricetes	Schitoviridae	Schitoviridae	Enquatrovirinae	Enquatrovirinae|Rothmandenesvirinae|Erskinevirinae		novel_genus_4_of_Enquatrovirinae|Rothmandenesvirinae|Erskinevirinae	Fully clustered
608	Staphylococcus phage JPL-50	MZ359091.1	29	TRUE	16.927	Duplodnaviria	Duplodnaviria	Uroviricota	Uroviricota	Caudoviricetes	Caudoviricetes		novel_order_2_of_Caudoviricetes	Rountreeviridae	Rountreeviridae	Rakietenvirinae	Rakietenvirinae	Rosenblumvirus	Rosenblumvirus	Fully clustered
609	Klebsiella phage BUCT_49532	MZ374361.1	81	TRUE	49.532	Duplodnaviria	Duplodnaviria	Uroviricota	Uroviricota	Caudoviricetes	Caudoviricetes		novel_order_35_of_Caudoviricetes		novel_family_14_of_novel_order_35_of_Caudoviricetes		novel_subfamily_0_of_novel_family_14_of_novel_order_35_of_Caudoviricetes	Jedunavirus	Jedunavirus	Fully clustered
610	Escherichia phage U1G	MZ394712.1	91	TRUE	73.275	Duplodnaviria	Duplodnaviria	Uroviricota	Uroviricota	Caudoviricetes	Caudoviricetes		novel_order_54_of_Caudoviricetes	Schitoviridae	Schitoviridae	Enquatrovirinae	Enquatrovirinae|Rothmandenesvirinae|Erskinevirinae	Gamaleyavirus	Gamaleyavirus	Fully clustered
611	Klebsiella phage BUCT_47333	MZ398021.1	73	TRUE	47.333	Duplodnaviria	Duplodnaviria	Uroviricota	Uroviricota	Caudoviricetes	Caudoviricetes		novel_order_35_of_Caudoviricetes		novel_family_14_of_novel_order_35_of_Caudoviricetes		novel_subfamily_0_of_novel_family_14_of_novel_order_35_of_Caudoviricetes	Jedunavirus	Jedunavirus	Fully clustered
612	Carnobacterium phage cd2	MZ398135.2	110	TRUE	57.099	Duplodnaviria	Duplodnaviria	Uroviricota	Uroviricota	Caudoviricetes	Caudoviricetes		novel_order_13_of_Caudoviricetes		novel_family_0_of_novel_order_13_of_Caudoviricetes		novel_subfamily_2_of_novel_family_0_of_novel_order_13_of_Caudoviricetes		novel_genus_0_of_novel_subfamily_2_of_novel_family_0_of_novel_order_13_of_Caudoviricetes	Fully clustered
613	Stenotrophomonas phage BUCT627	MZ398240.1	98	TRUE	61.86	Duplodnaviria	Duplodnaviria	Uroviricota	Uroviricota	Caudoviricetes	Caudoviricetes		novel_order_31_of_Caudoviricetes		Mesyanzhinovviridae		novel_subfamily_6_of_Mesyanzhinovviridae		novel_genus_0_of_novel_subfamily_6_of_Mesyanzhinovviridae	Fully clustered
614	Stenotrophomonas phage BUCT626	MZ398241.1	98	TRUE	61.662	Duplodnaviria	Duplodnaviria	Uroviricota	Uroviricota	Caudoviricetes	Caudoviricetes		novel_order_31_of_Caudoviricetes		Mesyanzhinovviridae		novel_subfamily_6_of_Mesyanzhinovviridae		novel_genus_0_of_novel_subfamily_6_of_Mesyanzhinovviridae	Fully clustered
615	Escherichia phage IME267	MZ398243.1	120	TRUE	76.631	Duplodnaviria	Duplodnaviria	Uroviricota	Uroviricota	Caudoviricetes	Caudoviricetes		novel_order_57_of_Caudoviricetes		Grimontviridae	Gordonclarkvirinae	Gordonclarkvirinae	Kuravirus	Kuravirus|Suseptimavirus	Fully clustered
616	Carnobacterium phage cd4	MZ399596.2	109	TRUE	56.744	Duplodnaviria	Duplodnaviria	Uroviricota	Uroviricota	Caudoviricetes	Caudoviricetes		novel_order_13_of_Caudoviricetes		novel_family_0_of_novel_order_13_of_Caudoviricetes		novel_subfamily_2_of_novel_family_0_of_novel_order_13_of_Caudoviricetes		novel_genus_0_of_novel_subfamily_2_of_novel_family_0_of_novel_order_13_of_Caudoviricetes	Fully clustered
617	Yersinia phage HQ103	MZ420230.2	43	TRUE	31.962	Duplodnaviria	Duplodnaviria	Uroviricota	Uroviricota	Caudoviricetes	Caudoviricetes		novel_order_15_of_Caudoviricetes	Peduoviridae	Peduoviridae		novel_subfamily_1_of_Peduoviridae	Peduovirus	Peduovirus|Stockinghallvirus	Fully clustered
618	Klebsiella phage ZCKP8	MZ440881.1	84	TRUE	48.49	Duplodnaviria	Duplodnaviria	Uroviricota	Uroviricota	Caudoviricetes	Caudoviricetes		novel_order_35_of_Caudoviricetes		novel_family_17_of_novel_order_35_of_Caudoviricetes		novel_subfamily_0_of_novel_family_17_of_novel_order_35_of_Caudoviricetes		Roufvirus	Fully clustered
619	Vibrio phage BUCT194	MZ447858.1	106	TRUE	73.099	Duplodnaviria	Duplodnaviria	Uroviricota	Uroviricota	Caudoviricetes	Caudoviricetes		novel_order_54_of_Caudoviricetes	Schitoviridae	Schitoviridae		novel_subfamily_0_of_Schitoviridae		novel_genus_0_of_novel_subfamily_0_of_Schitoviridae	Fully clustered
620	Gordonia phage Samman98	MZ456039.1	79	TRUE	47.548	Duplodnaviria	Duplodnaviria	Uroviricota	Uroviricota	Caudoviricetes	Caudoviricetes		novel_order_78_of_Caudoviricetes		novel_family_1_of_novel_order_78_of_Caudoviricetes		Nymbaxtervirinae		novel_genus_2_of_Nymbaxtervirinae	Fully clustered
621	Escherichia phage GeorgBuechner	MZ501070.1	64	TRUE	44.295	Duplodnaviria	Duplodnaviria	Uroviricota	Uroviricota	Caudoviricetes	Caudoviricetes		novel_order_35_of_Caudoviricetes		novel_family_19_of_novel_order_35_of_Caudoviricetes		novel_subfamily_0_of_novel_family_19_of_novel_order_35_of_Caudoviricetes	Dhillonvirus	Dhillonvirus	Fully clustered
622	Escherichia phage KarlBarth	MZ501088.1	65	TRUE	43.104	Duplodnaviria	Duplodnaviria	Uroviricota	Uroviricota	Caudoviricetes	Caudoviricetes		novel_order_35_of_Caudoviricetes		novel_family_19_of_novel_order_35_of_Caudoviricetes		novel_subfamily_0_of_novel_family_19_of_novel_order_35_of_Caudoviricetes	Dhillonvirus	Dhillonvirus	Fully clustered
623	Escherichia phage Oekolampad	MZ501095.1	65	TRUE	44.882	Duplodnaviria	Duplodnaviria	Uroviricota	Uroviricota	Caudoviricetes	Caudoviricetes		novel_order_35_of_Caudoviricetes		novel_family_19_of_novel_order_35_of_Caudoviricetes		novel_subfamily_0_of_novel_family_19_of_novel_order_35_of_Caudoviricetes	Dhillonvirus	Dhillonvirus	Fully clustered
624	Escherichia phage PaulFeyerabend	MZ501097.1	64	TRUE	44.55	Duplodnaviria	Duplodnaviria	Uroviricota	Uroviricota	Caudoviricetes	Caudoviricetes		novel_order_35_of_Caudoviricetes		novel_family_19_of_novel_order_35_of_Caudoviricetes		novel_subfamily_0_of_novel_family_19_of_novel_order_35_of_Caudoviricetes	Dhillonvirus	Dhillonvirus	Fully clustered
625	Escherichia phage TheodorHerzl	MZ501107.1	63	TRUE	43.627	Duplodnaviria	Duplodnaviria	Uroviricota	Uroviricota	Caudoviricetes	Caudoviricetes		novel_order_35_of_Caudoviricetes		novel_family_19_of_novel_order_35_of_Caudoviricetes		novel_subfamily_0_of_novel_family_19_of_novel_order_35_of_Caudoviricetes	Dhillonvirus	Dhillonvirus	Fully clustered
626	Erwinia phage AH04	MZ501267.1	294	TRUE	262.639	Duplodnaviria	Duplodnaviria	Uroviricota	Uroviricota	Caudoviricetes	Caudoviricetes		novel_order_56_of_Caudoviricetes		novel_family_0_of_novel_order_56_of_Caudoviricetes		novel_subfamily_0_of_novel_family_0_of_novel_order_56_of_Caudoviricetes	Petsuvirus	Petsuvirus	Fully clustered
627	Klebsiella phage Geezett	MZ504995.1	79	TRUE	50.707	Duplodnaviria	Duplodnaviria	Uroviricota	Uroviricota	Caudoviricetes	Caudoviricetes		novel_order_35_of_Caudoviricetes		novel_family_14_of_novel_order_35_of_Caudoviricetes		novel_subfamily_0_of_novel_family_14_of_novel_order_35_of_Caudoviricetes	Jedunavirus	Jedunavirus	Fully clustered
628	Salmonella phage BIS20	MZ520833.1	39	TRUE	29.512	Duplodnaviria	Duplodnaviria	Uroviricota	Uroviricota	Caudoviricetes	Caudoviricetes		novel_order_15_of_Caudoviricetes	Peduoviridae	Peduoviridae		novel_subfamily_1_of_Peduoviridae	Eganvirus	Eganvirus	Fully clustered
629	Shewanella phage vB_SspM_M16-3	MZ568829.1	62	TRUE	40.166	Duplodnaviria	Duplodnaviria	Uroviricota	Uroviricota	Caudoviricetes	Caudoviricetes		novel_order_15_of_Caudoviricetes	Peduoviridae	Peduoviridae		novel_subfamily_1_of_Peduoviridae		novel_genus_0_of_novel_subfamily_1_of_Peduoviridae	Lower clustered then removed
630	Escherichia phage vB_EcoS-phiEc3	MZ576217.1	80	TRUE	45.288	Duplodnaviria	Duplodnaviria	Uroviricota	Uroviricota	Caudoviricetes	Caudoviricetes		novel_order_35_of_Caudoviricetes		novel_family_19_of_novel_order_35_of_Caudoviricetes	Guernseyvirinae	Guernseyvirinae	Kagunavirus	Kagunavirus	Fully clustered
631	Vibrio phage vB_VpaP_G1	MZ592920.1	49	TRUE	43.859	Duplodnaviria	Duplodnaviria	Uroviricota	Uroviricota	Caudoviricetes	Caudoviricetes		novel_order_39_of_Caudoviricetes	Autographiviridae	Autographiviridae	Melnykvirinae	Melnykvirinae		novel_genus_0_of_Melnykvirinae	Fully clustered
632	Gordonia phage Vine	MZ622167.1	74	TRUE	48.092	Duplodnaviria	Duplodnaviria	Uroviricota	Uroviricota	Caudoviricetes	Caudoviricetes		novel_order_81_of_Caudoviricetes		novel_family_0_of_novel_order_81_of_Caudoviricetes		novel_subfamily_1_of_novel_family_0_of_novel_order_81_of_Caudoviricetes	Emalynvirus	Emalynvirus	Fully clustered
633	Microbacterium phage Honeyfin	MZ622179.1	91	TRUE	53.154	Duplodnaviria	Duplodnaviria	Uroviricota	Uroviricota	Caudoviricetes	Caudoviricetes		novel_order_78_of_Caudoviricetes		novel_family_6_of_novel_order_78_of_Caudoviricetes		novel_subfamily_0_of_novel_family_6_of_novel_order_78_of_Caudoviricetes	Quhwahvirus	Metamorphoovirus|Quhwahvirus	Fully clustered
634	Microbacterium phage Shotgun	MZ648035.1	90	TRUE	52.659	Duplodnaviria	Duplodnaviria	Uroviricota	Uroviricota	Caudoviricetes	Caudoviricetes		novel_order_78_of_Caudoviricetes		novel_family_6_of_novel_order_78_of_Caudoviricetes		novel_subfamily_0_of_novel_family_6_of_novel_order_78_of_Caudoviricetes	Quhwahvirus	Metamorphoovirus|Quhwahvirus	Fully clustered
635	Escherichia phage vB_EcoP_IMEP8	MZ648214.1	121	TRUE	75.809	Duplodnaviria	Duplodnaviria	Uroviricota	Uroviricota	Caudoviricetes	Caudoviricetes		novel_order_57_of_Caudoviricetes		Grimontviridae	Gordonclarkvirinae	Gordonclarkvirinae	Kuravirus	Kuravirus|Nieuwekanaalvirus	Fully clustered
636	Gordonia phage Dolores	MZ681517.1	80	TRUE	47.336	Duplodnaviria	Duplodnaviria	Uroviricota	Uroviricota	Caudoviricetes	Caudoviricetes		novel_order_78_of_Caudoviricetes		novel_family_1_of_novel_order_78_of_Caudoviricetes		Nymbaxtervirinae		novel_genus_2_of_Nymbaxtervirinae	Fully clustered
637	Microbacterium phage Swervy	MZ747513.1	70	TRUE	41.51	Duplodnaviria	Duplodnaviria	Uroviricota	Uroviricota	Caudoviricetes	Caudoviricetes		novel_order_80_of_Caudoviricetes		novel_family_8_of_novel_order_80_of_Caudoviricetes		novel_subfamily_0_of_novel_family_8_of_novel_order_80_of_Caudoviricetes	Dismasvirus	Dismasvirus	Fully clustered
638	Arthrobacter phage Dynamite	MZ747520.1	99	TRUE	57.846	Duplodnaviria	Duplodnaviria	Uroviricota	Uroviricota	Caudoviricetes	Caudoviricetes		novel_order_66_of_Caudoviricetes		novel_family_0_of_novel_order_66_of_Caudoviricetes		Deejayvirinae	Mudcatvirus	Mudcatvirus	Fully clustered
639	Dinoroseobacter phage vB_DshP-R7L	MZ773648.1	83	TRUE	75.871	Duplodnaviria	Duplodnaviria	Uroviricota	Uroviricota	Caudoviricetes	Caudoviricetes		novel_order_54_of_Caudoviricetes	Schitoviridae	Schitoviridae	Rhodovirinae	Rhodovirinae	Plymouthvirus	Plymouthvirus	Fully clustered
640	Microbacterium phage Doobus	MZ820083.1	68	TRUE	41.195	Duplodnaviria	Duplodnaviria	Uroviricota	Uroviricota	Caudoviricetes	Caudoviricetes		novel_order_80_of_Caudoviricetes		novel_family_8_of_novel_order_80_of_Caudoviricetes		novel_subfamily_0_of_novel_family_8_of_novel_order_80_of_Caudoviricetes	Dismasvirus	Dismasvirus	Fully clustered
641	Gordonia phage ChisanaKitsune	MZ820089.1	126	TRUE	88.657	Duplodnaviria	Duplodnaviria	Uroviricota	Uroviricota	Caudoviricetes	Caudoviricetes		novel_order_77_of_Caudoviricetes		novel_family_0_of_novel_order_77_of_Caudoviricetes		novel_subfamily_0_of_novel_family_0_of_novel_order_77_of_Caudoviricetes	Bendigovirus	Bendigovirus	Fully clustered
642	Pseudomonas phage M5.1	MZ826350.1	174	TRUE	98.536	Duplodnaviria	Duplodnaviria	Uroviricota	Uroviricota	Caudoviricetes	Caudoviricetes		novel_order_59_of_Caudoviricetes		novel_family_6_of_novel_order_59_of_Caudoviricetes		novel_subfamily_0_of_novel_family_6_of_novel_order_59_of_Caudoviricetes	Otagovirus	Otagovirus	Fully clustered
643	Escherichia phage 26	MZ832314.1	71	TRUE	42.462	Duplodnaviria	Duplodnaviria	Uroviricota	Uroviricota	Caudoviricetes	Caudoviricetes		novel_order_35_of_Caudoviricetes		novel_family_19_of_novel_order_35_of_Caudoviricetes	Guernseyvirinae	Guernseyvirinae	Kagunavirus	Kagunavirus	Fully clustered
644	Klebsiella phage BUCT541	MZ836210.1	78	TRUE	46.1	Duplodnaviria	Duplodnaviria	Uroviricota	Uroviricota	Caudoviricetes	Caudoviricetes		novel_order_35_of_Caudoviricetes		novel_family_17_of_novel_order_35_of_Caudoviricetes		novel_subfamily_0_of_novel_family_17_of_novel_order_35_of_Caudoviricetes		Roufvirus	Fully clustered
645	Pseudomonas phage psageK4e	MZ868713.1	185	TRUE	94.02	Duplodnaviria	Duplodnaviria	Uroviricota	Uroviricota	Caudoviricetes	Caudoviricetes		novel_order_59_of_Caudoviricetes		novel_family_6_of_novel_order_59_of_Caudoviricetes		novel_subfamily_0_of_novel_family_6_of_novel_order_59_of_Caudoviricetes	Otagovirus	Otagovirus	Fully clustered
646	Pseudomonas phage psageK9	MZ868718.1	87	TRUE	51.465	Duplodnaviria	Duplodnaviria	Uroviricota	Uroviricota	Caudoviricetes	Caudoviricetes		novel_order_35_of_Caudoviricetes		novel_family_5_of_novel_order_35_of_Caudoviricetes		novel_subfamily_0_of_novel_family_5_of_novel_order_35_of_Caudoviricetes		novel_genus_0_of_novel_subfamily_0_of_novel_family_5_of_novel_order_35_of_Caudoviricetes	Fully clustered
647	Pseudomonas phage Kaya	MZ927745.1	58	TRUE	43.067	Duplodnaviria	Duplodnaviria	Uroviricota	Uroviricota	Caudoviricetes	Caudoviricetes		novel_order_31_of_Caudoviricetes		Mesyanzhinovviridae		novel_subfamily_3_of_Mesyanzhinovviridae	Septimatrevirus	Septimatrevirus	Fully clustered
648	Pseudomonas phage Guyu	MZ927746.1	54	TRUE	43.141	Duplodnaviria	Duplodnaviria	Uroviricota	Uroviricota	Caudoviricetes	Caudoviricetes		novel_order_31_of_Caudoviricetes		Mesyanzhinovviridae		novel_subfamily_3_of_Mesyanzhinovviridae	Septimatrevirus	Septimatrevirus	Fully clustered
649	Salmonella phage vB_SenS_TUMS_E4	MZ955866.1	60	TRUE	43.018	Duplodnaviria	Duplodnaviria	Uroviricota	Uroviricota	Caudoviricetes	Caudoviricetes		novel_order_35_of_Caudoviricetes		novel_family_19_of_novel_order_35_of_Caudoviricetes	Guernseyvirinae	Guernseyvirinae	Jerseyvirus	Jerseyvirus	Fully clustered
650	Pseudomonas phage vB_PaeP_TUMS_P121	MZ955867.1	91	TRUE	73.001	Duplodnaviria	Duplodnaviria	Uroviricota	Uroviricota	Caudoviricetes	Caudoviricetes		novel_order_54_of_Caudoviricetes	Schitoviridae	Schitoviridae	Migulavirinae	Migulavirinae	Litunavirus	Litunavirus	Fully clustered
651	Escherichia phage T4	NC_000866.4	278	TRUE	168.903	Duplodnaviria	Duplodnaviria	Uroviricota	Uroviricota	Caudoviricetes	Caudoviricetes		novel_order_58_of_Caudoviricetes	Straboviridae	Straboviridae	Tevenvirinae	Tevenvirinae|Twarogvirinae	Tequatrovirus	Tequatrovirus|Mosigvirus	Fully clustered
652	Pseudoalteromonas phage PM2	NC_000867.1	22	TRUE	10.079	Varidnaviria	Varidnaviria	Preplasmiviricota	Dividoviricota|Preplasmiviricota	Tectiliviricetes	Laserviricetes|Tectiliviricetes	Vinavirales	Vinavirales	Corticoviridae	Corticoviridae		noRef_of_Corticoviridae	Corticovirus	Corticovirus	Fully clustered
653	Streptococcus phage Sfi19	NC_000871.1	45	TRUE	37.37	Duplodnaviria	Duplodnaviria	Uroviricota	Uroviricota	Caudoviricetes	Caudoviricetes		novel_order_12_of_Caudoviricetes	Aliceevansviridae	Aliceevansviridae		novel_subfamily_0_of_Aliceevansviridae	Moineauvirus	Moineauvirus	Fully clustered
654	Streptococcus phage Sfi21	NC_000872.1	50	TRUE	40.739	Duplodnaviria	Duplodnaviria	Uroviricota	Uroviricota	Caudoviricetes	Caudoviricetes		novel_order_12_of_Caudoviricetes	Aliceevansviridae	Aliceevansviridae		novel_subfamily_0_of_Aliceevansviridae	Moineauvirus	Moineauvirus	Fully clustered
655	Lactobacillus phage phiadh	NC_000896.1	63	TRUE	43.785	Duplodnaviria	Duplodnaviria	Uroviricota	Uroviricota	Caudoviricetes	Caudoviricetes		novel_order_12_of_Caudoviricetes		novel_family_21_of_novel_order_12_of_Caudoviricetes		novel_subfamily_0_of_novel_family_21_of_novel_order_12_of_Caudoviricetes		novel_genus_0_of_novel_subfamily_0_of_novel_family_21_of_novel_order_12_of_Caudoviricetes	Lower clustered then removed
656	Enterobacteria phage VT2-Sakai	NC_000902.1	83	TRUE	60.942	Duplodnaviria	Duplodnaviria	Uroviricota	Uroviricota	Caudoviricetes	Caudoviricetes		novel_order_35_of_Caudoviricetes		novel_family_1_of_novel_order_35_of_Caudoviricetes	Sepvirinae	Sepvirinae	Traversvirus	Traversvirus	Fully clustered
657	Escherichia phage 933W	NC_000924.1	80	TRUE	61.67	Duplodnaviria	Duplodnaviria	Uroviricota	Uroviricota	Caudoviricetes	Caudoviricetes		novel_order_35_of_Caudoviricetes		novel_family_1_of_novel_order_35_of_Caudoviricetes	Sepvirinae	Sepvirinae	Traversvirus	Traversvirus	Fully clustered
658	Hamiltonella phage APSE-1	NC_000935.1	54	TRUE	36.524	Duplodnaviria	Duplodnaviria	Uroviricota	Uroviricota	Caudoviricetes	Caudoviricetes		novel_order_35_of_Caudoviricetes		novel_family_21_of_novel_order_35_of_Caudoviricetes		novel_subfamily_0_of_novel_family_21_of_novel_order_35_of_Caudoviricetes	Sendosyvirus	Sendosyvirus	Fully clustered
659	Spiroplasma phage SVTS2	NC_001270.2	13	TRUE	6.825	Monodnaviria	Monodnaviria	Hofneiviricota	Hofneiviricota|Saleviricota|Phixviricota	Faserviricetes	Faserviricetes|Huolimaviricetes|Malgrandaviricetes	Tubulavirales		Plectroviridae				Suturavirus		Edges removed
660	Yersinia phage phiYeO3-12	NC_001271.1	59	TRUE	39.6	Duplodnaviria	Duplodnaviria	Uroviricota	Uroviricota	Caudoviricetes	Caudoviricetes		novel_order_39_of_Caudoviricetes	Autographiviridae	Autographiviridae	Studiervirinae	Studiervirinae	Teetrevirus	Teetrevirus	Fully clustered
661	Escherichia phage 186	NC_001317.1	46	TRUE	30.624	Duplodnaviria	Duplodnaviria	Uroviricota	Uroviricota	Caudoviricetes	Caudoviricetes		novel_order_15_of_Caudoviricetes	Peduoviridae	Peduoviridae		novel_subfamily_1_of_Peduoviridae	Eganvirus	Eganvirus	Fully clustered
662	Escherichia phage alpha3	NC_001330.1	10	TRUE	6.087	Monodnaviria	Monodnaviria	Phixviricota	Hofneiviricota|Saleviricota|Phixviricota	Malgrandaviricetes	Faserviricetes|Huolimaviricetes|Malgrandaviricetes	Petitvirales		Microviridae		Bullavirinae		Alphatrevirus		Fully clustered
663	Primolicivirus Pf1	NC_001331.1	15	TRUE	7.349	Monodnaviria	Monodnaviria	Hofneiviricota	Hofneiviricota|Saleviricota|Phixviricota	Faserviricetes	Faserviricetes|Huolimaviricetes|Malgrandaviricetes	Tubulavirales		Inoviridae				Primolicivirus		Fully clustered
664	Lineavirus I22	NC_001332.1	9	TRUE	6.744	Monodnaviria	Monodnaviria	Hofneiviricota	Hofneiviricota|Saleviricota|Phixviricota	Faserviricetes	Faserviricetes|Huolimaviricetes|Malgrandaviricetes	Tubulavirales		Inoviridae				Lineavirus		Fully clustered
665	Fromanvirus L5	NC_001335.1	90	TRUE	52.297	Duplodnaviria	Duplodnaviria	Uroviricota	Uroviricota	Caudoviricetes	Caudoviricetes		novel_order_81_of_Caudoviricetes		novel_family_10_of_novel_order_81_of_Caudoviricetes		novel_subfamily_0_of_novel_family_10_of_novel_order_81_of_Caudoviricetes	Fromanvirus	Fromanvirus	Fully clustered
666	Sulfolobus spindle-shaped virus 1	NC_001338.1	31	TRUE	15.465		No Realm							Fuselloviridae				Alphafusellovirus		Fully clustered
667	Acholeplasma phage MV-L51	NC_001341.1	4	TRUE	4.491	Monodnaviria	Monodnaviria	Hofneiviricota	Hofneiviricota|Saleviricota|Phixviricota	Faserviricetes	Faserviricetes|Huolimaviricetes|Malgrandaviricetes	Tubulavirales		Plectroviridae				Plectrovirus		Edges removed
668	Spiroplasma phage R8A2B	NC_001365.1	12	TRUE	8.273	Monodnaviria	Monodnaviria	Hofneiviricota	Hofneiviricota|Saleviricota|Phixviricota	Faserviricetes	Faserviricetes|Huolimaviricetes|Malgrandaviricetes	Tubulavirales		Plectroviridae				Vespertiliovirus		Fully clustered
669	Xanthomonas phage Cf1c	NC_001396.1	9	TRUE	7.308	Monodnaviria	Monodnaviria	Hofneiviricota	Hofneiviricota|Saleviricota|Phixviricota	Faserviricetes	Faserviricetes|Huolimaviricetes|Malgrandaviricetes	Tubulavirales		Inoviridae				Coriovirus		Fully clustered
670	Escherichia phage Lambda	NC_001416.1	74	TRUE	48.502	Duplodnaviria	Duplodnaviria	Uroviricota	Uroviricota	Caudoviricetes	Caudoviricetes		novel_order_35_of_Caudoviricetes		novel_family_1_of_novel_order_35_of_Caudoviricetes		Sepvirinae	Lambdavirus	Lambdavirus	Fully clustered
671	Escherichia phage MS2	NC_001417.2	4	TRUE	3.569	Riboviria	Riboviria	Lenarviricota	Duplornaviricota|Lenarviricota	Leviviricetes	Vidaverviricetes|Leviviricetes	Norzivirales		Fiersviridae				Emesvirus		Lower clustered then removed
672	Pseudomonas phage Pf3	NC_001418.1	18	TRUE	5.833	Monodnaviria	Monodnaviria	Hofneiviricota	Hofneiviricota|Saleviricota|Phixviricota	Faserviricetes	Faserviricetes|Huolimaviricetes|Malgrandaviricetes	Tubulavirales		Inoviridae				Tertilicivirus		Edges removed
673	Escherichia phage G4	NC_001420.2	11	TRUE	5.577	Monodnaviria	Monodnaviria	Phixviricota	Hofneiviricota|Saleviricota|Phixviricota	Malgrandaviricetes	Faserviricetes|Huolimaviricetes|Malgrandaviricetes	Petitvirales		Microviridae		Bullavirinae		Gequatrovirus		Fully clustered
674	Enterobacteria phage PRD1	NC_001421.2	31	TRUE	14.927	Varidnaviria	Varidnaviria	Preplasmiviricota	Dividoviricota|Preplasmiviricota	Tectiliviricetes	Laserviricetes|Tectiliviricetes	Kalamavirales	Kalamavirales	Tectiviridae	Tectiviridae		noRef_of_Tectiviridae	Alphatectivirus	Alphatectivirus	Fully clustered
675	Escherichia phage phiX174	NC_001422.1	11	TRUE	5.386	Monodnaviria	Monodnaviria	Phixviricota	Hofneiviricota|Saleviricota|Phixviricota	Malgrandaviricetes	Faserviricetes|Huolimaviricetes|Malgrandaviricetes	Petitvirales		Microviridae		Bullavirinae		Sinsheimervirus		Fully clustered
676	Bacillus phage PZA	NC_001423.1	27	TRUE	19.366	Duplodnaviria	Duplodnaviria	Uroviricota	Uroviricota	Caudoviricetes	Caudoviricetes		novel_order_1_of_Caudoviricetes	Salasmaviridae	Salasmaviridae	Picovirinae	Picovirinae|Tatarstanvirinae	Salasvirus	Salasvirus	Fully clustered
677	Enterobacteria phage GA	NC_001426.1	4	TRUE	3.466	Riboviria	Riboviria	Lenarviricota	Duplornaviricota|Lenarviricota	Leviviricetes	Vidaverviricetes|Leviviricetes	Norzivirales		Fiersviridae				Emesvirus		Lower clustered then removed
678	Plasmavirus L2	NC_001447.1	16	TRUE	11.965		No Realm							Plasmaviridae				Plasmavirus		Edges removed
679	Escherichia phage T7	NC_001604.1	60	TRUE	39.937	Duplodnaviria	Duplodnaviria	Uroviricota	Uroviricota	Caudoviricetes	Caudoviricetes		novel_order_39_of_Caudoviricetes	Autographiviridae	Autographiviridae	Studiervirinae	Studiervirinae	Teseptimavirus	Teseptimavirus	Fully clustered
680	Enterobacteria phage P4	NC_001609.1	14	TRUE	11.624	Duplodnaviria	Duplodnaviria	Uroviricota	Uroviricota	Caudoviricetes	Caudoviricetes		novel_order_87_of_Caudoviricetes		novel_family_0_of_novel_order_87_of_Caudoviricetes		novel_subfamily_0_of_novel_family_0_of_novel_order_87_of_Caudoviricetes		novel_genus_0_of_novel_subfamily_0_of_novel_family_0_of_novel_order_87_of_Caudoviricetes	Edges removed
681	Pseudomonas phage PP7	NC_001628.1	4	TRUE	3.588	Riboviria	Riboviria	Lenarviricota	Duplornaviricota|Lenarviricota	Leviviricetes	Vidaverviricetes|Leviviricetes	Norzivirales		Fiersviridae				Pepevirus		Lower clustered then removed
682	Lactococcus phage bIL67	NC_001629.1	37	TRUE	22.195	Duplodnaviria	Duplodnaviria	Uroviricota	Uroviricota	Caudoviricetes	Caudoviricetes		novel_order_9_of_Caudoviricetes		novel_family_2_of_novel_order_9_of_Caudoviricetes		novel_subfamily_0_of_novel_family_2_of_novel_order_9_of_Caudoviricetes	Ceduovirus	Ceduovirus	Fully clustered
683	Haemophilus phage HP1	NC_001697.1	41	TRUE	32.355	Duplodnaviria	Duplodnaviria	Uroviricota	Uroviricota	Caudoviricetes	Caudoviricetes		novel_order_15_of_Caudoviricetes	Peduoviridae	Peduoviridae		novel_subfamily_2_of_Peduoviridae	Hpunavirus	Hpunavirus	Fully clustered
684	Lactococcus phage c2	NC_001706.1	39	TRUE	22.172	Duplodnaviria	Duplodnaviria	Uroviricota	Uroviricota	Caudoviricetes	Caudoviricetes		novel_order_9_of_Caudoviricetes		novel_family_2_of_novel_order_9_of_Caudoviricetes		novel_subfamily_0_of_novel_family_2_of_novel_order_9_of_Caudoviricetes	Ceduovirus	Ceduovirus	Fully clustered
685	Escherichia phage phiK	NC_001730.1	10	TRUE	6.089	Monodnaviria	Monodnaviria	Phixviricota	Hofneiviricota|Saleviricota|Phixviricota	Malgrandaviricetes	Faserviricetes|Huolimaviricetes|Malgrandaviricetes	Petitvirales		Microviridae		Bullavirinae		Alphatrevirus		Fully clustered
686	Chlamydiamicrovirus Chp1	NC_001741.1	12	TRUE	4.877	Monodnaviria	Monodnaviria	Phixviricota	Hofneiviricota|Saleviricota|Phixviricota	Malgrandaviricetes	Faserviricetes|Huolimaviricetes|Malgrandaviricetes	Petitvirales		Microviridae		Gokushovirinae		Chlamydiamicrovirus		Lower clustered then removed
687	Streptococcus phage Cp1	NC_001825.1	25	TRUE	19.343	Duplodnaviria	Duplodnaviria	Uroviricota	Uroviricota	Caudoviricetes	Caudoviricetes		novel_order_1_of_Caudoviricetes	Salasmaviridae	Salasmaviridae		novel_subfamily_1_of_Salasmaviridae	Cepunavirus	Cepunavirus	Fully clustered
688	Lactococcus phage SK1	NC_001835.1	56	TRUE	28.451	Duplodnaviria	Duplodnaviria	Uroviricota	Uroviricota	Caudoviricetes	Caudoviricetes		novel_order_9_of_Caudoviricetes		novel_family_1_of_novel_order_9_of_Caudoviricetes		novel_subfamily_0_of_novel_family_1_of_novel_order_9_of_Caudoviricetes	Skunavirus	Skunavirus	Fully clustered
689	Bacillus phage SPBc2	NC_001884.1	185	TRUE	134.416	Duplodnaviria	Duplodnaviria	Uroviricota	Uroviricota	Caudoviricetes	Caudoviricetes		novel_order_8_of_Caudoviricetes		novel_family_2_of_novel_order_8_of_Caudoviricetes		novel_subfamily_0_of_novel_family_2_of_novel_order_8_of_Caudoviricetes	Spbetavirus	Spbetavirus	Fully clustered
690	Escherichia phage Qbeta	NC_001890.1	4	TRUE	4.215	Riboviria	Riboviria	Lenarviricota	Duplornaviricota|Lenarviricota	Leviviricetes	Vidaverviricetes|Leviviricetes	Norzivirales		Fiersviridae				Qubevirus		Lower clustered then removed
691	Bacteriophage P2	NC_001895.1	43	TRUE	33.593	Duplodnaviria	Duplodnaviria	Uroviricota	Uroviricota	Caudoviricetes	Caudoviricetes		novel_order_15_of_Caudoviricetes	Peduoviridae	Peduoviridae		novel_subfamily_1_of_Peduoviridae	Peduovirus	Peduovirus|Stockinghallvirus	Fully clustered
692	Mycobacterium phage D29	NC_001900.2	77	TRUE	49.127	Duplodnaviria	Duplodnaviria	Uroviricota	Uroviricota	Caudoviricetes	Caudoviricetes		novel_order_81_of_Caudoviricetes		novel_family_10_of_novel_order_81_of_Caudoviricetes		novel_subfamily_0_of_novel_family_10_of_novel_order_81_of_Caudoviricetes	Fromanvirus	Fromanvirus	Fully clustered
693	Escherichia phage N15	NC_001901.1	60	TRUE	46.375	Duplodnaviria	Duplodnaviria	Uroviricota	Uroviricota	Caudoviricetes	Caudoviricetes		novel_order_35_of_Caudoviricetes		novel_family_1_of_novel_order_35_of_Caudoviricetes		Sepvirinae	Ravinvirus	Ravinvirus	Fully clustered
694	Methanobacterium phage psiM2	NC_001902.1	32	TRUE	26.111	Duplodnaviria	Duplodnaviria	Uroviricota	Uroviricota	Caudoviricetes	Caudoviricetes	Methanobavirales	Methanobavirales	Leisingerviridae	Leisingerviridae		novel_subfamily_0_of_Leisingerviridae	Psimunavirus	Psimunavirus	Fully clustered
695	Lactococcus phage bIL170	NC_001909.1	64	TRUE	31.754	Duplodnaviria	Duplodnaviria	Uroviricota	Uroviricota	Caudoviricetes	Caudoviricetes		novel_order_9_of_Caudoviricetes		novel_family_1_of_novel_order_9_of_Caudoviricetes		novel_subfamily_0_of_novel_family_1_of_novel_order_9_of_Caudoviricetes	Skunavirus	Skunavirus	Fully clustered
696	Mycoplasma phage MAV1	NC_001942.1	15	TRUE	15.644		No Realm													Lower clustered then removed
697	Escherichia phage If1	NC_001954.1	10	TRUE	8.454	Monodnaviria	Monodnaviria	Hofneiviricota	Hofneiviricota|Saleviricota|Phixviricota	Faserviricetes	Faserviricetes|Huolimaviricetes|Malgrandaviricetes	Tubulavirales		Inoviridae				Infulavirus		Lower clustered then removed
698	Vibrio phage fs2	NC_001956.1	9	TRUE	8.651	Monodnaviria	Monodnaviria	Hofneiviricota	Hofneiviricota|Saleviricota|Phixviricota	Faserviricetes	Faserviricetes|Huolimaviricetes|Malgrandaviricetes	Tubulavirales		Inoviridae				Saetivirus		Fully clustered
699	Chlamydia phage CPG1	NC_001998.1	9	TRUE	4.529	Monodnaviria	Monodnaviria	Phixviricota	Hofneiviricota|Saleviricota|Phixviricota	Malgrandaviricetes	Faserviricetes|Huolimaviricetes|Malgrandaviricetes	Petitvirales		Microviridae		Gokushovirinae		Chlamydiamicrovirus		Fully clustered
700	Salmonella phage IKe	NC_002014.1	12	TRUE	6.883	Monodnaviria	Monodnaviria	Hofneiviricota	Hofneiviricota|Saleviricota|Phixviricota	Faserviricetes	Faserviricetes|Huolimaviricetes|Malgrandaviricetes	Tubulavirales		Inoviridae				Lineavirus		Fully clustered
701	Streptococcus phage DT1	NC_002072.2	45	TRUE	34.815	Duplodnaviria	Duplodnaviria	Uroviricota	Uroviricota	Caudoviricetes	Caudoviricetes		novel_order_12_of_Caudoviricetes	Aliceevansviridae	Aliceevansviridae		novel_subfamily_0_of_Aliceevansviridae	Moineauvirus	Moineauvirus	Fully clustered
702	Escherichia phage HK022	NC_002166.1	35	TRUE	40.751	Duplodnaviria	Duplodnaviria	Uroviricota	Uroviricota	Caudoviricetes	Caudoviricetes		novel_order_35_of_Caudoviricetes		novel_family_0_of_novel_order_35_of_Caudoviricetes	Hendrixvirinae	Hendrixvirinae	Shamshuipovirus	Shamshuipovirus|Nochtlivirus|Yautsimvirus	Fully clustered
703	Escherichia phage HK97	NC_002167.1	61	TRUE	39.732	Duplodnaviria	Duplodnaviria	Uroviricota	Uroviricota	Caudoviricetes	Caudoviricetes		novel_order_35_of_Caudoviricetes		novel_family_0_of_novel_order_35_of_Caudoviricetes	Hendrixvirinae	Hendrixvirinae	Byrnievirus	Byrnievirus|Saikungvirus|Cuauhtlivirus|Kwaitsingvirus|Wanchaivirus|Wongtaivirus	Fully clustered
704	Chlamydia phage phiCPAR39	NC_002180.1	6	TRUE	4.532	Monodnaviria	Monodnaviria	Phixviricota	Hofneiviricota|Saleviricota|Phixviricota	Malgrandaviricetes	Faserviricetes|Huolimaviricetes|Malgrandaviricetes	Petitvirales		Microviridae		Gokushovirinae		Chlamydiamicrovirus		Fully clustered
705	Streptococcus phage 7201	NC_002185.1	46	TRUE	35.466	Duplodnaviria	Duplodnaviria	Uroviricota	Uroviricota	Caudoviricetes	Caudoviricetes		novel_order_12_of_Caudoviricetes	Aliceevansviridae	Aliceevansviridae		novel_subfamily_0_of_Aliceevansviridae	Moineauvirus	Moineauvirus	Fully clustered
706	Chlamydia phage 2	NC_002194.1	8	TRUE	4.563	Monodnaviria	Monodnaviria	Phixviricota	Hofneiviricota|Saleviricota|Phixviricota	Malgrandaviricetes	Faserviricetes|Huolimaviricetes|Malgrandaviricetes	Petitvirales		Microviridae		Gokushovirinae		Chlamydiamicrovirus		Fully clustered
707	Streptococcus phage Sfi11	NC_002214.1	51	TRUE	39.807	Duplodnaviria	Duplodnaviria	Uroviricota	Uroviricota	Caudoviricetes	Caudoviricetes		novel_order_12_of_Caudoviricetes	Aliceevansviridae	Aliceevansviridae		novel_subfamily_0_of_Aliceevansviridae	Brussowvirus	Brussowvirus	Fully clustered
708	Staphylococcus phage PVL	NC_002321.1	62	TRUE	41.401	Duplodnaviria	Duplodnaviria	Uroviricota	Uroviricota	Caudoviricetes	Caudoviricetes		novel_order_12_of_Caudoviricetes		novel_family_3_of_novel_order_12_of_Caudoviricetes	Bronfenbrennervirinae	Bronfenbrennervirinae|Azeredovirinae	Peeveelvirus	Peeveelvirus	Fully clustered
709	Vibrio phage VfO3K6	NC_002362.1	10	TRUE	8.784	Monodnaviria	Monodnaviria	Hofneiviricota	Hofneiviricota|Saleviricota|Phixviricota	Faserviricetes	Faserviricetes|Huolimaviricetes|Malgrandaviricetes	Tubulavirales		Inoviridae				Versovirus		Fully clustered
710	Vibrio phage VfO4K68	NC_002363.1	8	TRUE	6.891	Monodnaviria	Monodnaviria	Hofneiviricota	Hofneiviricota|Saleviricota|Phixviricota	Faserviricetes	Faserviricetes|Huolimaviricetes|Malgrandaviricetes	Tubulavirales		Inoviridae				Versovirus		Fully clustered
711	Salmonella phage P22	NC_002371.2	72	TRUE	41.724	Duplodnaviria	Duplodnaviria	Uroviricota	Uroviricota	Caudoviricetes	Caudoviricetes		novel_order_35_of_Caudoviricetes		novel_family_0_of_novel_order_35_of_Caudoviricetes		Hendrixvirinae	Lederbergvirus	Lederbergvirus	Fully clustered
712	Pseudomonas phage D3	NC_002484.2	99	TRUE	56.426	Duplodnaviria	Duplodnaviria	Uroviricota	Uroviricota	Caudoviricetes	Caudoviricetes		novel_order_35_of_Caudoviricetes		novel_family_6_of_novel_order_35_of_Caudoviricetes		novel_subfamily_0_of_novel_family_6_of_novel_order_35_of_Caudoviricetes	Detrevirus	Detrevirus	Fully clustered
713	Staphylococcus prophage phiPV83	NC_002486.1	65	TRUE	45.636	Duplodnaviria	Duplodnaviria	Uroviricota	Uroviricota	Caudoviricetes	Caudoviricetes		novel_order_12_of_Caudoviricetes		novel_family_3_of_novel_order_12_of_Caudoviricetes	Bronfenbrennervirinae	Bronfenbrennervirinae|Azeredovirinae	Peeveelvirus	Peeveelvirus	Fully clustered
714	Mycoplasma phage P1	NC_002515.1	11	TRUE	11.66	Duplodnaviria	Duplodnaviria	Uroviricota	Uroviricota	Caudoviricetes	Caudoviricetes		novel_order_88_of_Caudoviricetes		novel_family_0_of_novel_order_88_of_Caudoviricetes		novel_subfamily_0_of_novel_family_0_of_novel_order_88_of_Caudoviricetes	Delislevirus	Delislevirus	Edges removed
715	Roseobacter phage SIO1	NC_002519.1	32	TRUE	39.898	Duplodnaviria	Duplodnaviria	Uroviricota	Uroviricota	Caudoviricetes	Caudoviricetes		novel_order_57_of_Caudoviricetes	Zobellviridae	Zobellviridae	Cobavirinae	Cobavirinae	Siovirus	Siovirus	Fully clustered
716	Methanothermobacter phage psiM100	NC_002628.3	37	TRUE	31.007	Duplodnaviria	Duplodnaviria	Uroviricota	Uroviricota	Caudoviricetes	Caudoviricetes	Methanobavirales	Methanobavirales	Leisingerviridae	Leisingerviridae		novel_subfamily_0_of_Leisingerviridae	Psimunavirus	Psimunavirus	Fully clustered
717	Bdellovibrio phage phiMH2K	NC_002643.1	11	TRUE	4.594	Monodnaviria	Monodnaviria	Phixviricota	Hofneiviricota|Saleviricota|Phixviricota	Malgrandaviricetes	Faserviricetes|Huolimaviricetes|Malgrandaviricetes	Petitvirales		Microviridae		Gokushovirinae		Bdellomicrovirus		Lower clustered then removed
718	Bacillus phage GA1	NC_002649.1	35	TRUE	21.129	Duplodnaviria	Duplodnaviria	Uroviricota	Uroviricota	Caudoviricetes	Caudoviricetes		novel_order_1_of_Caudoviricetes	Salasmaviridae	Salasmaviridae	Tatarstanvirinae	Picovirinae|Tatarstanvirinae	Gaunavirus	Gaunavirus	Fully clustered
719	Mycobacterium phage Bxb1	NC_002656.1	86	TRUE	50.55	Duplodnaviria	Duplodnaviria	Uroviricota	Uroviricota	Caudoviricetes	Caudoviricetes		novel_order_81_of_Caudoviricetes		novel_family_10_of_novel_order_81_of_Caudoviricetes		novel_subfamily_0_of_novel_family_10_of_novel_order_81_of_Caudoviricetes	Fromanvirus	Fromanvirus	Fully clustered
720	Staphylococcus phage phiSLT	NC_002661.2	61	TRUE	42.942	Duplodnaviria	Duplodnaviria	Uroviricota	Uroviricota	Caudoviricetes	Caudoviricetes		novel_order_12_of_Caudoviricetes		novel_family_3_of_novel_order_12_of_Caudoviricetes		Bronfenbrennervirinae|Azeredovirinae	Triavirus	Triavirus	Fully clustered
721	Lactococcus phage bIL285	NC_002666.1	62	TRUE	35.538	Duplodnaviria	Duplodnaviria	Uroviricota	Uroviricota	Caudoviricetes	Caudoviricetes		novel_order_12_of_Caudoviricetes		novel_family_19_of_novel_order_12_of_Caudoviricetes		novel_subfamily_1_of_novel_family_19_of_novel_order_12_of_Caudoviricetes		novel_genus_3_of_novel_subfamily_1_of_novel_family_19_of_novel_order_12_of_Caudoviricetes	Fully clustered
722	Lactococcus phage bIL286	NC_002667.1	61	TRUE	41.834	Duplodnaviria	Duplodnaviria	Uroviricota	Uroviricota	Caudoviricetes	Caudoviricetes		novel_order_12_of_Caudoviricetes		novel_family_19_of_novel_order_12_of_Caudoviricetes		novel_subfamily_1_of_novel_family_19_of_novel_order_12_of_Caudoviricetes		novel_genus_1_of_novel_subfamily_1_of_novel_family_19_of_novel_order_12_of_Caudoviricetes	Fully clustered
723	Lactococcus phage bIL309	NC_002668.1	56	TRUE	36.949	Duplodnaviria	Duplodnaviria	Uroviricota	Uroviricota	Caudoviricetes	Caudoviricetes		novel_order_12_of_Caudoviricetes		novel_family_19_of_novel_order_12_of_Caudoviricetes		novel_subfamily_1_of_novel_family_19_of_novel_order_12_of_Caudoviricetes		novel_genus_4_of_novel_subfamily_1_of_novel_family_19_of_novel_order_12_of_Caudoviricetes	Fully clustered
724	Acinetobacter phage AP205	NC_002700.2	4	TRUE	4.268	Riboviria	Riboviria	Lenarviricota	Duplornaviricota|Lenarviricota	Leviviricetes	Vidaverviricetes|Leviviricetes	Norzivirales		Duinviridae				Apeevirus		Edges removed
725	Lactococcus phage Tuc2009	NC_002703.1	56	TRUE	38.347	Duplodnaviria	Duplodnaviria	Uroviricota	Uroviricota	Caudoviricetes	Caudoviricetes		novel_order_12_of_Caudoviricetes		Aliceevansviridae		novel_subfamily_0_of_Aliceevansviridae		novel_genus_0_of_novel_subfamily_0_of_Aliceevansviridae	Fully clustered
726	Enterobacteria phage HK620	NC_002730.1	58	TRUE	38.297	Duplodnaviria	Duplodnaviria	Uroviricota	Uroviricota	Caudoviricetes	Caudoviricetes		novel_order_35_of_Caudoviricetes		novel_family_0_of_novel_order_35_of_Caudoviricetes		Hendrixvirinae	Lederbergvirus	Lederbergvirus	Fully clustered
727	Lactococcus phage TP901-1	NC_002747.1	56	TRUE	37.667	Duplodnaviria	Duplodnaviria	Uroviricota	Uroviricota	Caudoviricetes	Caudoviricetes		novel_order_12_of_Caudoviricetes		Aliceevansviridae		novel_subfamily_0_of_Aliceevansviridae		novel_genus_2_of_novel_subfamily_0_of_Aliceevansviridae	Fully clustered
728	Lactococcus phage BK5-T	NC_002796.1	127	TRUE	40.003	Duplodnaviria	Duplodnaviria	Uroviricota	Uroviricota	Caudoviricetes	Caudoviricetes		novel_order_12_of_Caudoviricetes		novel_family_19_of_novel_order_12_of_Caudoviricetes		novel_subfamily_1_of_novel_family_19_of_novel_order_12_of_Caudoviricetes	Sandinevirus	Sandinevirus	Fully clustered
729	Streptococcus phage MM1	NC_003050.2	53	TRUE	40.248	Duplodnaviria	Duplodnaviria	Uroviricota	Uroviricota	Caudoviricetes	Caudoviricetes		novel_order_12_of_Caudoviricetes		Aliceevansviridae		novel_subfamily_0_of_Aliceevansviridae||novel_family_6_of_novel_order_12_of_Caudoviricetes	Paclarkvirus	Paclarkvirus	Fully clustered
730	Myxococcus phage Mx8	NC_003085.1	86	TRUE	49.534	Duplodnaviria	Duplodnaviria	Uroviricota	Uroviricota	Caudoviricetes	Caudoviricetes		novel_order_89_of_Caudoviricetes		novel_family_0_of_novel_order_89_of_Caudoviricetes		novel_subfamily_0_of_novel_family_0_of_novel_order_89_of_Caudoviricetes	Myxoctovirus	Myxoctovirus	Edges removed
731	Streptococcus phage phiNIH1.1	NC_003157.5	56	TRUE	43.106	Duplodnaviria	Duplodnaviria	Uroviricota	Uroviricota	Caudoviricetes	Caudoviricetes		novel_order_12_of_Caudoviricetes		Aliceevansviridae		novel_subfamily_0_of_Aliceevansviridae||novel_family_4_of_novel_order_12_of_Caudoviricetes		novel_genus_1_of_novel_subfamily_0_of_Aliceevansviridae||novel_family_4_of_novel_order_12_of_Caudoviricetes	Fully clustered
732	Sulfolobus islandicus filamentous virus	NC_003214.2	73	TRUE	40.9	Adnaviria	Adnaviria	Taleaviricota	Taleaviricota	Tokiviricetes	Tokiviricetes	Ligamenvirales	Ligamenvirales	Lipothrixviridae	Lipothrixviridae		noRef_of_Lipothrixviridae	Betalipothrixvirus	Betalipothrixvirus	Fully clustered
733	Listeria phage A118	NC_003216.1	72	TRUE	40.834	Duplodnaviria	Duplodnaviria	Uroviricota	Uroviricota	Caudoviricetes	Caudoviricetes		novel_order_12_of_Caudoviricetes		novel_family_13_of_novel_order_12_of_Caudoviricetes		novel_subfamily_0_of_novel_family_13_of_novel_order_12_of_Caudoviricetes		novel_genus_1_of_novel_subfamily_0_of_novel_family_13_of_novel_order_12_of_Caudoviricetes	Fully clustered
734	Pseudomonas phage phiCTX	NC_003278.1	47	TRUE	35.58	Duplodnaviria	Duplodnaviria	Uroviricota	Uroviricota	Caudoviricetes	Caudoviricetes		novel_order_15_of_Caudoviricetes	Peduoviridae	Peduoviridae		novel_subfamily_1_of_Peduoviridae	Citexvirus	Citexvirus	Fully clustered
735	Inovirus M13	NC_003287.2	20	TRUE	6.407	Monodnaviria	Monodnaviria	Hofneiviricota	Hofneiviricota|Saleviricota|Phixviricota	Faserviricetes	Faserviricetes|Huolimaviricetes|Malgrandaviricetes	Tubulavirales		Inoviridae				Inovirus		Fully clustered
736	Staphylococcus phage phiETA	NC_003288.1	66	TRUE	43.081	Duplodnaviria	Duplodnaviria	Uroviricota	Uroviricota	Caudoviricetes	Caudoviricetes		novel_order_12_of_Caudoviricetes		novel_family_3_of_novel_order_12_of_Caudoviricetes	Azeredovirinae	Bronfenbrennervirinae|Azeredovirinae	Phietavirus	Phietavirus	Fully clustered
737	Listeria phage PSA	NC_003291.2	59	TRUE	37.618	Duplodnaviria	Duplodnaviria	Uroviricota	Uroviricota	Caudoviricetes	Caudoviricetes		novel_order_12_of_Caudoviricetes		novel_family_12_of_novel_order_12_of_Caudoviricetes		Trabyvirinae	Psavirus	Psavirus	Fully clustered
738	Enterobacteria phage T3	NC_003298.1	101	TRUE	38.208	Duplodnaviria	Duplodnaviria	Uroviricota	Uroviricota	Caudoviricetes	Caudoviricetes		novel_order_39_of_Caudoviricetes	Autographiviridae	Autographiviridae	Studiervirinae	Studiervirinae	Teetrevirus	Teetrevirus	Fully clustered
739	Pseudomonas phage phi8	NC_003299.1|NC_003300.1|NC_003301.1	19	TRUE	14.984	Riboviria	Riboviria	Duplornaviricota	Duplornaviricota|Lenarviricota	Vidaverviricetes	Vidaverviricetes|Leviviricetes	Mindivirales		Cystoviridae				Cystovirus		Edges removed
740	Burkholderia phage phiE125	NC_003309.1	71	TRUE	53.373	Duplodnaviria	Duplodnaviria	Uroviricota	Uroviricota	Caudoviricetes	Caudoviricetes		novel_order_35_of_Caudoviricetes		novel_family_23_of_novel_order_35_of_Caudoviricetes		novel_subfamily_0_of_novel_family_23_of_novel_order_35_of_Caudoviricetes	Stanholtvirus	Stanholtvirus	Fully clustered
741	Bacteriophage K139	NC_003313.1	44	TRUE	33.106	Duplodnaviria	Duplodnaviria	Uroviricota	Uroviricota	Caudoviricetes	Caudoviricetes		novel_order_15_of_Caudoviricetes	Peduoviridae	Peduoviridae		novel_subfamily_3_of_Peduoviridae	Longwoodvirus	Longwoodvirus	Fully clustered
742	Haemophilus phage HP2	NC_003315.1	37	TRUE	31.508	Duplodnaviria	Duplodnaviria	Uroviricota	Uroviricota	Caudoviricetes	Caudoviricetes		novel_order_15_of_Caudoviricetes	Peduoviridae	Peduoviridae		novel_subfamily_2_of_Peduoviridae	Hpunavirus	Hpunavirus	Fully clustered
743	Sinorhizobium phage PBC5	NC_003324.1	60	TRUE	57.416	Duplodnaviria	Duplodnaviria	Uroviricota	Uroviricota	Caudoviricetes	Caudoviricetes		novel_order_26_of_Caudoviricetes		novel_family_2_of_novel_order_26_of_Caudoviricetes		novel_subfamily_1_of_novel_family_2_of_novel_order_26_of_Caudoviricetes		novel_genus_2_of_novel_subfamily_1_of_novel_family_2_of_novel_order_26_of_Caudoviricetes	Fully clustered
744	Vibrio phage VSK	NC_003327.2	14	TRUE	6.882	Monodnaviria	Monodnaviria	Hofneiviricota	Hofneiviricota|Saleviricota|Phixviricota	Faserviricetes	Faserviricetes|Huolimaviricetes|Malgrandaviricetes	Tubulavirales		Inoviridae				Fibrovirus		Fully clustered
745	Halorubrum phage HF2	NC_003345.2	126	TRUE	77.672	Duplodnaviria	Duplodnaviria	Uroviricota	Uroviricota	Caudoviricetes	Caudoviricetes	Thumleimavirales	Thumleimavirales	Hafunaviridae	Hafunaviridae		novel_subfamily_0_of_Hafunaviridae	Haloferacalesvirus	Haloferacalesvirus	Fully clustered
746	Enterobacteria phage phiP27	NC_003356.1	58	TRUE	42.575	Duplodnaviria	Duplodnaviria	Uroviricota	Uroviricota	Caudoviricetes	Caudoviricetes		novel_order_35_of_Caudoviricetes		novel_family_3_of_novel_order_35_of_Caudoviricetes		novel_subfamily_0_of_novel_family_3_of_novel_order_35_of_Caudoviricetes		novel_genus_3_of_novel_subfamily_0_of_novel_family_3_of_novel_order_35_of_Caudoviricetes	Fully clustered
747	Mycobacterium phage TM4	NC_003387.1	89	TRUE	52.797	Duplodnaviria	Duplodnaviria	Uroviricota	Uroviricota	Caudoviricetes	Caudoviricetes		novel_order_81_of_Caudoviricetes		novel_family_5_of_novel_order_81_of_Caudoviricetes	Weiservirinae	Weiservirinae	Timquatrovirus	Timquatrovirus	Fully clustered
748	Synechococcus phage P60	NC_003390.2	55	TRUE	46.675	Duplodnaviria	Duplodnaviria	Uroviricota	Uroviricota	Caudoviricetes	Caudoviricetes		novel_order_39_of_Caudoviricetes	Autographiviridae	Autographiviridae		novel_subfamily_6_of_Autographiviridae	Tiilvirus	Tiilvirus	Fully clustered
749	Spiroplasma phage 4	NC_003438.1	1	TRUE	4.421	Monodnaviria	Monodnaviria	Phixviricota	Hofneiviricota|Saleviricota|Phixviricota	Malgrandaviricetes	Faserviricetes|Huolimaviricetes|Malgrandaviricetes	Petitvirales		Microviridae		Gokushovirinae		Spiromicrovirus		Edges removed
750	Enterobacteria phage SfV	NC_003444.1	53	TRUE	37.074	Duplodnaviria	Duplodnaviria	Uroviricota	Uroviricota	Caudoviricetes	Caudoviricetes		novel_order_35_of_Caudoviricetes		novel_family_3_of_novel_order_35_of_Caudoviricetes		novel_subfamily_0_of_novel_family_3_of_novel_order_35_of_Caudoviricetes		novel_genus_0_of_novel_subfamily_0_of_novel_family_3_of_novel_order_35_of_Caudoviricetes	Fully clustered
751	Propionibacterium phage B5	NC_003460.1	10	TRUE	5.804	Monodnaviria	Monodnaviria	Hofneiviricota	Hofneiviricota|Saleviricota|Phixviricota	Faserviricetes	Faserviricetes|Huolimaviricetes|Malgrandaviricetes	Tubulavirales		Paulinoviridae				Bifilivirus		Edges removed
752	Clostridium phage phi3626	NC_003524.1	51	TRUE	33.507	Duplodnaviria	Duplodnaviria	Uroviricota	Uroviricota	Caudoviricetes	Caudoviricetes		novel_order_11_of_Caudoviricetes		novel_family_10_of_novel_order_11_of_Caudoviricetes		novel_subfamily_1_of_novel_family_10_of_novel_order_11_of_Caudoviricetes		novel_genus_0_of_novel_subfamily_1_of_novel_family_10_of_novel_order_11_of_Caudoviricetes	Lower clustered then removed
753	Pseudomonas phage phi6	NC_003714.1|NC_003715.1|NC_003716.1	13	TRUE	13.385	Riboviria	Riboviria	Duplornaviricota	Duplornaviricota|Lenarviricota	Vidaverviricetes	Vidaverviricetes|Leviviricetes	Mindivirales		Cystoviridae				Cystovirus		Fully clustered
754	Spiroplasma phage C74	NC_003793.1	13	TRUE	7.768	Monodnaviria	Monodnaviria	Hofneiviricota	Hofneiviricota|Saleviricota|Phixviricota	Faserviricetes	Faserviricetes|Huolimaviricetes|Malgrandaviricetes	Tubulavirales		Plectroviridae				Vespertiliovirus		Fully clustered
755	Vibrio phage VpV262	NC_003907.2	67	TRUE	46.012	Duplodnaviria	Duplodnaviria	Uroviricota	Uroviricota	Caudoviricetes	Caudoviricetes		novel_order_57_of_Caudoviricetes	Zobellviridae	Zobellviridae		novel_subfamily_3_of_Zobellviridae	Vipivirus	Vipivirus	Lower clustered then removed
756	Lactococcus phage ul36	NC_004066.1	61	TRUE	36.798	Duplodnaviria	Duplodnaviria	Uroviricota	Uroviricota	Caudoviricetes	Caudoviricetes		novel_order_12_of_Caudoviricetes		Aliceevansviridae		novel_subfamily_0_of_Aliceevansviridae		novel_genus_1_of_novel_subfamily_0_of_Aliceevansviridae	Fully clustered
757	Natrialba phage PhiCh1	NC_004084.1	192	TRUE	58.498	Duplodnaviria	Duplodnaviria	Uroviricota	Uroviricota	Caudoviricetes	Caudoviricetes		Kirjokansivirales	Vertoviridae	Vertoviridae		novel_subfamily_0_of_Vertoviridae	Myohalovirus	Myohalovirus	Fully clustered
758	Sulfolobus islandicus rod-shaped virus 2	NC_004086.1	54	TRUE	35.45	Adnaviria	Adnaviria	Taleaviricota	Taleaviricota	Tokiviricetes	Tokiviricetes	Ligamenvirales	Ligamenvirales	Rudiviridae	Rudiviridae		noRef_of_Rudiviridae	Icerudivirus	Japarudivirus|Hoswirudivirus|Icerudivirus|Itarudivirus|Azorudivirus|Rudivirus|Usarudivirus	Fully clustered
759	Sulfolobus islandicus rod-shaped virus 1	NC_004087.1	45	TRUE	32.308	Adnaviria	Adnaviria	Taleaviricota	Taleaviricota	Tokiviricetes	Tokiviricetes	Ligamenvirales	Ligamenvirales	Rudiviridae	Rudiviridae		noRef_of_Rudiviridae	Icerudivirus	Japarudivirus|Hoswirudivirus|Icerudivirus|Itarudivirus|Azorudivirus|Rudivirus|Usarudivirus	Fully clustered
760	Lactobacillus phage A2	NC_004112.1	62	TRUE	43.411	Duplodnaviria	Duplodnaviria	Uroviricota	Uroviricota	Caudoviricetes	Caudoviricetes		novel_order_12_of_Caudoviricetes		novel_family_18_of_novel_order_12_of_Caudoviricetes		novel_subfamily_0_of_novel_family_18_of_novel_order_12_of_Caudoviricetes	Ashduovirus	Ashduovirus	Fully clustered
761	Bacillus phage B103	NC_004165.1	17	TRUE	18.63	Duplodnaviria	Duplodnaviria	Uroviricota	Uroviricota	Caudoviricetes	Caudoviricetes		novel_order_1_of_Caudoviricetes	Salasmaviridae	Salasmaviridae	Picovirinae	Picovirinae|Tatarstanvirinae	Beecentumtrevirus	Beecentumtrevirus	Fully clustered
762	Bacillus phage SPP1	NC_004166.2	97	TRUE	44.01	Duplodnaviria	Duplodnaviria	Uroviricota	Uroviricota	Caudoviricetes	Caudoviricetes		novel_order_11_of_Caudoviricetes		novel_family_14_of_novel_order_11_of_Caudoviricetes		novel_subfamily_0_of_novel_family_14_of_novel_order_11_of_Caudoviricetes		novel_genus_1_of_novel_subfamily_0_of_novel_family_14_of_novel_order_11_of_Caudoviricetes	Fully clustered
763	Bacillus phage phi105	NC_004167.1	103	TRUE	39.325	Duplodnaviria	Duplodnaviria	Uroviricota	Uroviricota	Caudoviricetes	Caudoviricetes		novel_order_11_of_Caudoviricetes		novel_family_12_of_novel_order_11_of_Caudoviricetes		novel_subfamily_1_of_novel_family_12_of_novel_order_11_of_Caudoviricetes	Spizizenvirus	Spizizenvirus	Lower clustered then removed
764	Pseudomonas phage phi13	NC_004170.1|NC_004171.1|NC_004172.1	13	TRUE	13.652	Riboviria	Riboviria	Duplornaviricota	Duplornaviricota|Lenarviricota	Vidaverviricetes	Vidaverviricetes|Leviviricetes	Mindivirales		Cystoviridae				Cystovirus		Lower clustered then removed
765	Pseudomonas phage phi12	NC_004173.1|NC_004174.1|NC_004175.1	15	TRUE	13.173	Riboviria	Riboviria	Duplornaviricota	Duplornaviricota|Lenarviricota	Vidaverviricetes	Vidaverviricetes|Leviviricetes	Mindivirales		Cystoviridae				Cystovirus		Lower clustered then removed
766	Enterobacteria phage SP	NC_004301.1	4	TRUE	4.276	Riboviria	Riboviria	Lenarviricota	Duplornaviricota|Lenarviricota	Leviviricetes	Vidaverviricetes|Leviviricetes	Norzivirales		Fiersviridae				Qubevirus		Fully clustered
767	Lactococcus phage r1t	NC_004302.1	50	TRUE	33.35	Duplodnaviria	Duplodnaviria	Uroviricota	Uroviricota	Caudoviricetes	Caudoviricetes		novel_order_12_of_Caudoviricetes		novel_family_19_of_novel_order_12_of_Caudoviricetes		novel_subfamily_0_of_novel_family_19_of_novel_order_12_of_Caudoviricetes		novel_genus_0_of_novel_subfamily_0_of_novel_family_19_of_novel_order_12_of_Caudoviricetes	Fully clustered
768	Streptococcus phage 01205	NC_004303.1	57	TRUE	43.075	Duplodnaviria	Duplodnaviria	Uroviricota	Uroviricota	Caudoviricetes	Caudoviricetes		novel_order_12_of_Caudoviricetes	Aliceevansviridae	Aliceevansviridae		novel_subfamily_0_of_Aliceevansviridae	Brussowvirus	Brussowvirus	Fully clustered
769	Lactobacillus phage phig1e	NC_004305.1	60	TRUE	42.259	Duplodnaviria	Duplodnaviria	Uroviricota	Uroviricota	Caudoviricetes	Caudoviricetes		novel_order_12_of_Caudoviricetes		novel_family_14_of_novel_order_12_of_Caudoviricetes		novel_subfamily_1_of_novel_family_14_of_novel_order_12_of_Caudoviricetes		novel_genus_0_of_novel_subfamily_1_of_novel_family_14_of_novel_order_12_of_Caudoviricetes	Fully clustered
770	Fibrovirus fs1	NC_004306.1	15	TRUE	6.34	Monodnaviria	Monodnaviria	Hofneiviricota	Hofneiviricota|Saleviricota|Phixviricota	Faserviricetes	Faserviricetes|Huolimaviricetes|Malgrandaviricetes	Tubulavirales		Inoviridae				Fibrovirus		Fully clustered
771	Salmonella phage ST64B	NC_004313.1	56	TRUE	40.149	Duplodnaviria	Duplodnaviria	Uroviricota	Uroviricota	Caudoviricetes	Caudoviricetes		novel_order_35_of_Caudoviricetes		novel_family_3_of_novel_order_35_of_Caudoviricetes		novel_subfamily_0_of_novel_family_3_of_novel_order_35_of_Caudoviricetes		novel_genus_2_of_novel_subfamily_0_of_novel_family_3_of_novel_order_35_of_Caudoviricetes	Fully clustered
772	Burkholderia phage Bcep781	NC_004333.2	66	TRUE	48.247	Duplodnaviria	Duplodnaviria	Uroviricota	Uroviricota	Caudoviricetes	Caudoviricetes		novel_order_17_of_Caudoviricetes		novel_family_0_of_novel_order_17_of_Caudoviricetes		Kantovirinae	Naesvirus	Naesvirus	Fully clustered
773	Salmonella phage ST64T	NC_004348.1	65	TRUE	40.679	Duplodnaviria	Duplodnaviria	Uroviricota	Uroviricota	Caudoviricetes	Caudoviricetes		novel_order_35_of_Caudoviricetes		novel_family_0_of_novel_order_35_of_Caudoviricetes		Hendrixvirinae	Lederbergvirus	Lederbergvirus	Fully clustered
774	Vibrio phage VHML	NC_004456.1	57	TRUE	43.198	Duplodnaviria	Duplodnaviria	Uroviricota	Uroviricota	Caudoviricetes	Caudoviricetes		novel_order_15_of_Caudoviricetes		Peduoviridae		novel_subfamily_0_of_Peduoviridae	Vhmlvirus	Vhmlvirus	Fully clustered
775	Thermus virus IN93	NC_004462.2	39	TRUE	19.604	Varidnaviria	Varidnaviria	Dividoviricota	Dividoviricota|Preplasmiviricota	Laserviricetes	Laserviricetes|Tectiliviricetes	Halopanivirales	Halopanivirales	Matshushitaviridae	Matshushitaviridae		noRef_of_Matshushitaviridae	Hukuchivirus	Hukuchivirus	Fully clustered
776	Pseudomonas phage PaP3	NC_004466.2	72	TRUE	45.503	Duplodnaviria	Duplodnaviria	Uroviricota	Uroviricota	Caudoviricetes	Caudoviricetes		novel_order_57_of_Caudoviricetes		novel_family_0_of_novel_order_57_of_Caudoviricetes		novel_subfamily_0_of_novel_family_0_of_novel_order_57_of_Caudoviricetes	Bruynoghevirus	Bruynoghevirus	Fully clustered
777	Streptococcus phage 315.6	NC_004589.1	51	TRUE	40.014	Duplodnaviria	Duplodnaviria	Uroviricota	Uroviricota	Caudoviricetes	Caudoviricetes		novel_order_12_of_Caudoviricetes		novel_family_4_of_novel_order_12_of_Caudoviricetes		novel_subfamily_0_of_Aliceevansviridae||novel_family_4_of_novel_order_12_of_Caudoviricetes		novel_genus_0_of_novel_subfamily_0_of_Aliceevansviridae||novel_family_4_of_novel_order_12_of_Caudoviricetes	Fully clustered
778	Staphylococcus phage phi 11	NC_004615.1	53	TRUE	43.604	Duplodnaviria	Duplodnaviria	Uroviricota	Uroviricota	Caudoviricetes	Caudoviricetes		novel_order_12_of_Caudoviricetes		novel_family_3_of_novel_order_12_of_Caudoviricetes	Azeredovirinae	Bronfenbrennervirinae|Azeredovirinae	Dubowvirus	Dubowvirus	Fully clustered
779	Staphylococcus phage phi 12	NC_004616.1	49	TRUE	44.97	Duplodnaviria	Duplodnaviria	Uroviricota	Uroviricota	Caudoviricetes	Caudoviricetes		novel_order_12_of_Caudoviricetes		novel_family_3_of_novel_order_12_of_Caudoviricetes		Bronfenbrennervirinae|Azeredovirinae	Triavirus	Triavirus	Fully clustered
780	Staphylococcus phage phi 13	NC_004617.1	49	TRUE	42.722	Duplodnaviria	Duplodnaviria	Uroviricota	Uroviricota	Caudoviricetes	Caudoviricetes		novel_order_12_of_Caudoviricetes		novel_family_3_of_novel_order_12_of_Caudoviricetes	Bronfenbrennervirinae	Bronfenbrennervirinae|Azeredovirinae	Peeveelvirus	Peeveelvirus	Fully clustered
781	Pseudomonas phage phiKZ	NC_004629.1	369	TRUE	280.334	Duplodnaviria	Duplodnaviria	Uroviricota	Uroviricota	Caudoviricetes	Caudoviricetes		novel_order_56_of_Caudoviricetes		novel_family_2_of_novel_order_56_of_Caudoviricetes		novel_subfamily_0_of_novel_family_2_of_novel_order_56_of_Caudoviricetes	Phikzvirus	Phikzvirus	Fully clustered
782	Streptomyces phage phiBT1	NC_004664.2	55	TRUE	41.831	Duplodnaviria	Duplodnaviria	Uroviricota	Uroviricota	Caudoviricetes	Caudoviricetes		novel_order_80_of_Caudoviricetes		novel_family_7_of_novel_order_80_of_Caudoviricetes		novel_subfamily_0_of_novel_family_7_of_novel_order_80_of_Caudoviricetes	Lomovskayavirus	Lomovskayavirus|Vashvirus	Fully clustered
783	Pseudomonas phage gh-1	NC_004665.1	42	TRUE	37.359	Duplodnaviria	Duplodnaviria	Uroviricota	Uroviricota	Caudoviricetes	Caudoviricetes		novel_order_39_of_Caudoviricetes	Autographiviridae	Autographiviridae	Studiervirinae	Studiervirinae	Ghunavirus	Ghunavirus	Fully clustered
784	Staphylococcus phage phi44AHJD	NC_004678.1	21	TRUE	16.784	Duplodnaviria	Duplodnaviria	Uroviricota	Uroviricota	Caudoviricetes	Caudoviricetes		novel_order_2_of_Caudoviricetes	Rountreeviridae	Rountreeviridae	Rakietenvirinae	Rakietenvirinae	Rosenblumvirus	Rosenblumvirus	Fully clustered
785	Staphylococcus phage P68	NC_004679.1	22	TRUE	18.227	Duplodnaviria	Duplodnaviria	Uroviricota	Uroviricota	Caudoviricetes	Caudoviricetes		novel_order_2_of_Caudoviricetes	Rountreeviridae	Rountreeviridae	Rakietenvirinae	Rakietenvirinae	Rosenblumvirus	Rosenblumvirus	Fully clustered
786	Mycobacterium phage Che8	NC_004680.2	115	TRUE	59.472	Duplodnaviria	Duplodnaviria	Uroviricota	Uroviricota	Caudoviricetes	Caudoviricetes		novel_order_81_of_Caudoviricetes		novel_family_15_of_novel_order_81_of_Caudoviricetes	Gracegardnervirinae	Gracegardnervirinae	Cheoctovirus	Cheoctovirus	Fully clustered
787	Mycobacterium phage Cjw1	NC_004681.1	141	TRUE	75.931	Duplodnaviria	Duplodnaviria	Uroviricota	Uroviricota	Caudoviricetes	Caudoviricetes		novel_order_81_of_Caudoviricetes		novel_family_13_of_novel_order_81_of_Caudoviricetes		novel_subfamily_1_of_novel_family_13_of_novel_order_81_of_Caudoviricetes	Kostyavirus	Kostyavirus	Fully clustered
788	Mycobacterium phage Bxz2	NC_004682.2	86	TRUE	50.913	Duplodnaviria	Duplodnaviria	Uroviricota	Uroviricota	Caudoviricetes	Caudoviricetes		novel_order_81_of_Caudoviricetes		novel_family_10_of_novel_order_81_of_Caudoviricetes		novel_subfamily_0_of_novel_family_10_of_novel_order_81_of_Caudoviricetes	Microwolfvirus	Microwolfvirus	Fully clustered
789	Mycobacterium phage Che9c	NC_004683.1	84	TRUE	57.05	Duplodnaviria	Duplodnaviria	Uroviricota	Uroviricota	Caudoviricetes	Caudoviricetes		novel_order_81_of_Caudoviricetes		novel_family_16_of_novel_order_81_of_Caudoviricetes		Chebruvirinae|Nclasvirinae|Pclasvirinae	Chenonavirus	Chenonavirus	Fully clustered
790	Mycobacterium phage Rosebush	NC_004684.1	90	TRUE	67.48	Duplodnaviria	Duplodnaviria	Uroviricota	Uroviricota	Caudoviricetes	Caudoviricetes		novel_order_78_of_Caudoviricetes		novel_family_8_of_novel_order_78_of_Caudoviricetes	Bclasvirinae	Bclasvirinae	Rosebushvirus	Rosebushvirus	Fully clustered
791	Mycobacterium phage Corndog	NC_004685.1	122	TRUE	69.777	Duplodnaviria	Duplodnaviria	Uroviricota	Uroviricota	Caudoviricetes	Caudoviricetes		novel_order_81_of_Caudoviricetes		novel_family_14_of_novel_order_81_of_Caudoviricetes		novel_subfamily_0_of_novel_family_14_of_novel_order_81_of_Caudoviricetes	Corndogvirus	Corndogvirus	Fully clustered
792	Mycobacterium phage Che9d	NC_004686.2	111	TRUE	56.275	Duplodnaviria	Duplodnaviria	Uroviricota	Uroviricota	Caudoviricetes	Caudoviricetes		novel_order_81_of_Caudoviricetes		novel_family_15_of_novel_order_81_of_Caudoviricetes	Gracegardnervirinae	Gracegardnervirinae	Avanivirus	Avanivirus	Fully clustered
793	Mycobacterium phage Bxz1	NC_004687.1	225	TRUE	156.102	Duplodnaviria	Duplodnaviria	Uroviricota	Uroviricota	Caudoviricetes	Caudoviricetes		novel_order_70_of_Caudoviricetes		novel_family_0_of_novel_order_70_of_Caudoviricetes	Ceeclamvirinae	Ceeclamvirinae	Bixzunavirus	Bixzunavirus	Fully clustered
794	Mycobacterium phage Omega	NC_004688.1	237	TRUE	110.865	Duplodnaviria	Duplodnaviria	Uroviricota	Uroviricota	Caudoviricetes	Caudoviricetes		novel_order_81_of_Caudoviricetes		novel_family_13_of_novel_order_81_of_Caudoviricetes		novel_subfamily_0_of_novel_family_13_of_novel_order_81_of_Caudoviricetes	Omegavirus	Omegavirus	Fully clustered
795	Mycobacterium phage Barnyard	NC_004689.1	109	TRUE	70.797	Duplodnaviria	Duplodnaviria	Uroviricota	Uroviricota	Caudoviricetes	Caudoviricetes		novel_order_76_of_Caudoviricetes		novel_family_0_of_novel_order_76_of_Caudoviricetes		novel_subfamily_2_of_novel_family_0_of_novel_order_76_of_Caudoviricetes	Barnyardvirus	Barnyardvirus	Fully clustered
796	Rhodothermus phage RM378	NC_004735.1	146	TRUE	129.908	Duplodnaviria	Duplodnaviria	Uroviricota	Uroviricota	Caudoviricetes	Caudoviricetes		novel_order_47_of_Caudoviricetes		novel_family_0_of_novel_order_47_of_Caudoviricetes		novel_subfamily_0_of_novel_family_0_of_novel_order_47_of_Caudoviricetes		novel_genus_0_of_novel_subfamily_0_of_novel_family_0_of_novel_order_47_of_Caudoviricetes	Lower clustered then removed
797	Vibrio phage VGJ	NC_004736.1	13	TRUE	7.542	Monodnaviria	Monodnaviria	Hofneiviricota	Hofneiviricota|Saleviricota|Phixviricota	Faserviricetes	Faserviricetes|Huolimaviricetes|Malgrandaviricetes	Tubulavirales		Inoviridae				Fibrovirus		Fully clustered
798	Staphylococcus phage phiN315	NC_004740.1	65	TRUE	44.082	Duplodnaviria	Duplodnaviria	Uroviricota	Uroviricota	Caudoviricetes	Caudoviricetes		novel_order_12_of_Caudoviricetes		novel_family_3_of_novel_order_12_of_Caudoviricetes		Bronfenbrennervirinae|Azeredovirinae		Biseptimavirus	Fully clustered
799	Yersinia phage L-413C	NC_004745.1	40	TRUE	30.728	Duplodnaviria	Duplodnaviria	Uroviricota	Uroviricota	Caudoviricetes	Caudoviricetes		novel_order_15_of_Caudoviricetes	Peduoviridae	Peduoviridae		novel_subfamily_1_of_Peduoviridae	Peduovirus	Peduovirus|Stockinghallvirus	Fully clustered
800	Lactococcus phage 4268	NC_004746.1	49	TRUE	36.596	Duplodnaviria	Duplodnaviria	Uroviricota	Uroviricota	Caudoviricetes	Caudoviricetes		novel_order_12_of_Caudoviricetes		novel_family_19_of_novel_order_12_of_Caudoviricetes		novel_subfamily_1_of_novel_family_19_of_novel_order_12_of_Caudoviricetes		novel_genus_2_of_novel_subfamily_1_of_novel_family_19_of_novel_order_12_of_Caudoviricetes	Fully clustered
801	Salmonella phage epsilon15	NC_004775.2	51	TRUE	39.672	Duplodnaviria	Duplodnaviria	Uroviricota	Uroviricota	Caudoviricetes	Caudoviricetes		novel_order_20_of_Caudoviricetes		novel_family_1_of_novel_order_20_of_Caudoviricetes		novel_subfamily_2_of_novel_family_1_of_novel_order_20_of_Caudoviricetes	Uetakevirus	Uetakevirus	Fully clustered
802	Yersinia phage phiA1122	NC_004777.1	50	TRUE	37.555	Duplodnaviria	Duplodnaviria	Uroviricota	Uroviricota	Caudoviricetes	Caudoviricetes		novel_order_39_of_Caudoviricetes	Autographiviridae	Autographiviridae	Studiervirinae	Studiervirinae	Teseptimavirus	Teseptimavirus	Fully clustered
803	Enterobacteria phage BP-4795	NC_004813.1	85	TRUE	57.93	Duplodnaviria	Duplodnaviria	Uroviricota	Uroviricota	Caudoviricetes	Caudoviricetes		novel_order_35_of_Caudoviricetes		novel_family_1_of_novel_order_35_of_Caudoviricetes		Sepvirinae	Marienburgvirus	Marienburgvirus|Pankowvirus	Fully clustered
804	Streptococcus phage C1	NC_004814.1	20	TRUE	16.687	Duplodnaviria	Duplodnaviria	Uroviricota	Uroviricota	Caudoviricetes	Caudoviricetes		novel_order_2_of_Caudoviricetes	Rountreeviridae	Rountreeviridae		novel_subfamily_1_of_Rountreeviridae	Fischettivirus	Fischettivirus	Lower clustered then removed
805	Haemophilus phage Aaphi23	NC_004827.1	66	TRUE	43.033	Duplodnaviria	Duplodnaviria	Uroviricota	Uroviricota	Caudoviricetes	Caudoviricetes		novel_order_31_of_Caudoviricetes		novel_family_1_of_novel_order_31_of_Caudoviricetes		novel_subfamily_0_of_novel_family_1_of_novel_order_31_of_Caudoviricetes		novel_genus_0_of_novel_subfamily_0_of_novel_family_1_of_novel_order_31_of_Caudoviricetes	Fully clustered
806	Salmonella phage SP6	NC_004831.2	52	TRUE	43.769	Duplodnaviria	Duplodnaviria	Uroviricota	Uroviricota	Caudoviricetes	Caudoviricetes		novel_order_39_of_Caudoviricetes	Autographiviridae	Autographiviridae	Molineuxvirinae	Molineuxvirinae	Zindervirus	Zindervirus|Vectrevirus	Fully clustered
807	Xanthomonas phage Xp10	NC_004902.1	60	TRUE	44.373	Duplodnaviria	Duplodnaviria	Uroviricota	Uroviricota	Caudoviricetes	Caudoviricetes		novel_order_39_of_Caudoviricetes		novel_family_0_of_novel_order_39_of_Caudoviricetes		novel_subfamily_0_of_novel_family_0_of_novel_order_39_of_Caudoviricetes	Xipdecavirus	Xipdecavirus	Fully clustered
808	Escherichia Stx1 converting phage	NC_004913.3	167	TRUE	59.866	Duplodnaviria	Duplodnaviria	Uroviricota	Uroviricota	Caudoviricetes	Caudoviricetes		novel_order_35_of_Caudoviricetes		novel_family_1_of_novel_order_35_of_Caudoviricetes	Sepvirinae	Sepvirinae	Traversvirus	Traversvirus	Fully clustered
809	Escherichia phage Stx2 II	NC_004914.3	170	TRUE	62.706	Duplodnaviria	Duplodnaviria	Uroviricota	Uroviricota	Caudoviricetes	Caudoviricetes		novel_order_35_of_Caudoviricetes		novel_family_1_of_novel_order_35_of_Caudoviricetes	Sepvirinae	Sepvirinae	Traversvirus	Traversvirus	Fully clustered
810	Halophage HF1	NC_004927.2	125	TRUE	75.898	Duplodnaviria	Duplodnaviria	Uroviricota	Uroviricota	Caudoviricetes	Caudoviricetes	Thumleimavirales	Thumleimavirales	Hafunaviridae	Hafunaviridae		novel_subfamily_0_of_Hafunaviridae	Haloferacalesvirus	Haloferacalesvirus	Fully clustered
811	Escherichia phage RB69	NC_004928.1	273	TRUE	167.56	Duplodnaviria	Duplodnaviria	Uroviricota	Uroviricota	Caudoviricetes	Caudoviricetes		novel_order_58_of_Caudoviricetes	Straboviridae	Straboviridae	Tevenvirinae	Tevenvirinae|Twarogvirinae	Mosigvirus	Mosigvirus|Tequatrovirus|Carettavirus	Fully clustered
812	Streptococcus phage SM1	NC_004996.1	56	TRUE	34.692	Duplodnaviria	Duplodnaviria	Uroviricota	Uroviricota	Caudoviricetes	Caudoviricetes		novel_order_12_of_Caudoviricetes		novel_family_19_of_novel_order_12_of_Caudoviricetes		novel_subfamily_0_of_novel_family_19_of_novel_order_12_of_Caudoviricetes		novel_genus_2_of_novel_subfamily_0_of_novel_family_19_of_novel_order_12_of_Caudoviricetes	Fully clustered
813	Pseudomonas phage phiKMV	NC_005045.1	49	TRUE	42.519	Duplodnaviria	Duplodnaviria	Uroviricota	Uroviricota	Caudoviricetes	Caudoviricetes		novel_order_39_of_Caudoviricetes	Autographiviridae	Autographiviridae	Krylovirinae	Krylovirinae	Phikmvvirus	Phikmvvirus	Fully clustered
814	Escherichia phage Wphi	NC_005056.1	44	TRUE	32.684	Duplodnaviria	Duplodnaviria	Uroviricota	Uroviricota	Caudoviricetes	Caudoviricetes		novel_order_15_of_Caudoviricetes	Peduoviridae	Peduoviridae		novel_subfamily_1_of_Peduoviridae	Peduovirus	Peduovirus|Stockinghallvirus	Fully clustered
815	Escherichia phage RB49	NC_005066.1	279	TRUE	164.018	Duplodnaviria	Duplodnaviria	Uroviricota	Uroviricota	Caudoviricetes	Caudoviricetes		novel_order_58_of_Caudoviricetes	Straboviridae	Straboviridae		Tevenvirinae|Twarogvirinae	Krischvirus	Krischvirus	Fully clustered
816	Yersinia phage PY54	NC_005069.1	67	TRUE	46.339	Duplodnaviria	Duplodnaviria	Uroviricota	Uroviricota	Caudoviricetes	Caudoviricetes		novel_order_35_of_Caudoviricetes		novel_family_2_of_novel_order_35_of_Caudoviricetes		novel_subfamily_0_of_novel_family_2_of_novel_order_35_of_Caudoviricetes		novel_genus_0_of_novel_subfamily_0_of_novel_family_2_of_novel_order_35_of_Caudoviricetes	Fully clustered
817	Vibrio phage KVP40	NC_005083.2	381	TRUE	244.834	Duplodnaviria	Duplodnaviria	Uroviricota	Uroviricota	Caudoviricetes	Caudoviricetes		novel_order_58_of_Caudoviricetes	Straboviridae	Straboviridae		novel_subfamily_0_of_Straboviridae	Schizotequatrovirus	Schizotequatrovirus	Fully clustered
818	Burkholderia phage BcepNazgul	NC_005091.2	73	TRUE	57.455	Duplodnaviria	Duplodnaviria	Uroviricota	Uroviricota	Caudoviricetes	Caudoviricetes		novel_order_32_of_Caudoviricetes	Casjensviridae	Casjensviridae		novel_subfamily_7_of_Casjensviridae	Nazgulvirus	Nazgulvirus	Lower clustered then removed
819	Ralstonia phage p12J	NC_005131.2	9	TRUE	7.118	Monodnaviria	Monodnaviria	Hofneiviricota	Hofneiviricota|Saleviricota|Phixviricota	Faserviricetes	Faserviricetes|Huolimaviricetes|Malgrandaviricetes	Tubulavirales		Inoviridae				Porrectionivirus		Fully clustered
820	Aeromonas phage 44RR2.8t	NC_005135.1	252	TRUE	173.591	Duplodnaviria	Duplodnaviria	Uroviricota	Uroviricota	Caudoviricetes	Caudoviricetes		novel_order_58_of_Caudoviricetes	Straboviridae	Straboviridae		Tevenvirinae|Twarogvirinae	Biquartavirus	Biquartavirus	Fully clustered
821	Pseudomonas phage D3112	NC_005178.1	55	TRUE	37.611	Duplodnaviria	Duplodnaviria	Uroviricota	Uroviricota	Caudoviricetes	Caudoviricetes		novel_order_32_of_Caudoviricetes		novel_family_4_of_novel_order_32_of_Caudoviricetes		novel_subfamily_0_of_novel_family_4_of_novel_order_32_of_Caudoviricetes	Casadabanvirus	Casadabanvirus	Fully clustered
822	Bacillus phage Bam35c	NC_005258.1	32	TRUE	14.935	Varidnaviria	Varidnaviria	Preplasmiviricota	Dividoviricota|Preplasmiviricota	Tectiliviricetes	Laserviricetes|Tectiliviricetes	Kalamavirales	Kalamavirales	Tectiviridae	Tectiviridae		noRef_of_Tectiviridae	Betatectivirus	Betatectivirus	Fully clustered
823	Mycobacterium phage PG1	NC_005259.1	100	TRUE	68.999	Duplodnaviria	Duplodnaviria	Uroviricota	Uroviricota	Caudoviricetes	Caudoviricetes		novel_order_78_of_Caudoviricetes		novel_family_8_of_novel_order_78_of_Caudoviricetes	Bclasvirinae	Bclasvirinae	Pegunavirus	Pegunavirus	Fully clustered
824	Aeromonas phage Aeh1	NC_005260.1	352	TRUE	233.234	Duplodnaviria	Duplodnaviria	Uroviricota	Uroviricota	Caudoviricetes	Caudoviricetes		novel_order_58_of_Caudoviricetes	Straboviridae	Straboviridae		Emmerichvirinae	Cinqassovirus	Cinqassovirus|Chrysonvirus|Angelvirus	Fully clustered
825	Burkholderia phage Bcep22	NC_005262.3	77	TRUE	63.882	Duplodnaviria	Duplodnaviria	Uroviricota	Uroviricota	Caudoviricetes	Caudoviricetes		novel_order_26_of_Caudoviricetes		novel_family_2_of_novel_order_26_of_Caudoviricetes		novel_subfamily_2_of_novel_family_2_of_novel_order_26_of_Caudoviricetes	Lessievirus	Lessievirus	Fully clustered
826	Burkholderia phage Bcep1	NC_005263.2	71	TRUE	48.177	Duplodnaviria	Duplodnaviria	Uroviricota	Uroviricota	Caudoviricetes	Caudoviricetes		novel_order_17_of_Caudoviricetes		novel_family_0_of_novel_order_17_of_Caudoviricetes		Kantovirinae	Naesvirus	Naesvirus	Fully clustered
827	Sulfolobus spindle-shaped virus 2	NC_005265.1	34	TRUE	14.796		No Realm							Fuselloviridae				Alphafusellovirus		Fully clustered
828	Salmonella phage FelixO1	NC_005282.1	127	TRUE	86.155	Duplodnaviria	Duplodnaviria	Uroviricota	Uroviricota	Caudoviricetes	Caudoviricetes		novel_order_59_of_Caudoviricetes		novel_family_4_of_novel_order_59_of_Caudoviricetes	Ounavirinae	Ounavirinae	Felixounavirus	Felixounavirus|Mooglevirus|Suspvirus	Fully clustered
829	Burkholderia phage phi1026b	NC_005284.1	83	TRUE	54.865	Duplodnaviria	Duplodnaviria	Uroviricota	Uroviricota	Caudoviricetes	Caudoviricetes		novel_order_35_of_Caudoviricetes		novel_family_23_of_novel_order_35_of_Caudoviricetes		novel_subfamily_0_of_novel_family_23_of_novel_order_35_of_Caudoviricetes	Stanholtvirus	Stanholtvirus	Fully clustered
830	Streptococcus phage EJ-1	NC_005294.1	73	TRUE	42.935	Duplodnaviria	Duplodnaviria	Uroviricota	Uroviricota	Caudoviricetes	Caudoviricetes		novel_order_11_of_Caudoviricetes		novel_family_18_of_novel_order_11_of_Caudoviricetes		novel_subfamily_1_of_novel_family_18_of_novel_order_11_of_Caudoviricetes		novel_genus_0_of_novel_subfamily_1_of_novel_family_18_of_novel_order_11_of_Caudoviricetes	Fully clustered
831	Salmonella phage PSP3	NC_005340.1	42	TRUE	30.636	Duplodnaviria	Duplodnaviria	Uroviricota	Uroviricota	Caudoviricetes	Caudoviricetes		novel_order_15_of_Caudoviricetes	Peduoviridae	Peduoviridae		novel_subfamily_1_of_Peduoviridae	Eganvirus	Eganvirus	Fully clustered
832	Burkholderia phage Bcep43	NC_005342.2	65	TRUE	48.024	Duplodnaviria	Duplodnaviria	Uroviricota	Uroviricota	Caudoviricetes	Caudoviricetes		novel_order_17_of_Caudoviricetes		novel_family_0_of_novel_order_17_of_Caudoviricetes		Kantovirinae	Naesvirus	Naesvirus	Fully clustered
833	Shigella phage Sf6	NC_005344.1	66	TRUE	39.043	Duplodnaviria	Duplodnaviria	Uroviricota	Uroviricota	Caudoviricetes	Caudoviricetes		novel_order_35_of_Caudoviricetes		novel_family_0_of_novel_order_35_of_Caudoviricetes		Hendrixvirinae	Lederbergvirus	Lederbergvirus	Fully clustered
834	Streptomyces phage VWB	NC_005345.2	61	TRUE	49.22	Duplodnaviria	Duplodnaviria	Uroviricota	Uroviricota	Caudoviricetes	Caudoviricetes		novel_order_80_of_Caudoviricetes		novel_family_3_of_novel_order_80_of_Caudoviricetes		novel_subfamily_0_of_novel_family_3_of_novel_order_80_of_Caudoviricetes		novel_genus_1_of_novel_subfamily_0_of_novel_family_3_of_novel_order_80_of_Caudoviricetes	Fully clustered
835	Lactobacillus prophage Lj928	NC_005354.1	50	TRUE	38.384	Duplodnaviria	Duplodnaviria	Uroviricota	Uroviricota	Caudoviricetes	Caudoviricetes		novel_order_11_of_Caudoviricetes		novel_family_19_of_novel_order_11_of_Caudoviricetes		novel_subfamily_0_of_novel_family_19_of_novel_order_11_of_Caudoviricetes		novel_genus_0_of_novel_subfamily_0_of_novel_family_19_of_novel_order_11_of_Caudoviricetes	Fully clustered
836	Lactobacillus prophage Lj965	NC_005355.1	46	TRUE	40.19	Duplodnaviria	Duplodnaviria	Uroviricota	Uroviricota	Caudoviricetes	Caudoviricetes		novel_order_12_of_Caudoviricetes		novel_family_10_of_novel_order_12_of_Caudoviricetes		novel_subfamily_0_of_novel_family_10_of_novel_order_12_of_Caudoviricetes		novel_genus_0_of_novel_subfamily_0_of_novel_family_10_of_novel_order_12_of_Caudoviricetes	Fully clustered
837	Staphylococcus phage 77	NC_005356.1	69	TRUE	41.708	Duplodnaviria	Duplodnaviria	Uroviricota	Uroviricota	Caudoviricetes	Caudoviricetes		novel_order_12_of_Caudoviricetes		novel_family_3_of_novel_order_12_of_Caudoviricetes	Bronfenbrennervirinae	Bronfenbrennervirinae|Azeredovirinae	Biseptimavirus	Biseptimavirus	Fully clustered
838	Bordetella phage BPP-1	NC_005357.1	49	TRUE	42.493	Duplodnaviria	Duplodnaviria	Uroviricota	Uroviricota	Caudoviricetes	Caudoviricetes		novel_order_20_of_Caudoviricetes		novel_family_2_of_novel_order_20_of_Caudoviricetes		novel_subfamily_0_of_novel_family_2_of_novel_order_20_of_Caudoviricetes||novel_family_1_of_novel_order_36_of_Caudoviricetes	Rauchvirus	Rauchvirus	Fully clustered
839	Sulfolobus virus Ragged Hills	NC_005360.1	37	TRUE	16.473		No Realm							Fuselloviridae				Alphafusellovirus		Fully clustered
840	Sulfolobus virus Kamchatka 1	NC_005361.1	31	TRUE	17.385		No Realm							Fuselloviridae				Alphafusellovirus		Fully clustered
841	Lactococcus phage phiLC3	NC_005822.1	51	TRUE	32.172	Duplodnaviria	Duplodnaviria	Uroviricota	Uroviricota	Caudoviricetes	Caudoviricetes		novel_order_12_of_Caudoviricetes		novel_family_19_of_novel_order_12_of_Caudoviricetes		novel_subfamily_0_of_novel_family_19_of_novel_order_12_of_Caudoviricetes		novel_genus_0_of_novel_subfamily_0_of_novel_family_19_of_novel_order_12_of_Caudoviricetes	Fully clustered
842	Captovirus AFV1	NC_005830.1	40	TRUE	20.869	Adnaviria	Adnaviria	Taleaviricota	Taleaviricota	Tokiviricetes	Tokiviricetes	Ligamenvirales	Ligamenvirales	Ungulaviridae	Ungulaviridae		noRef_of_Ungulaviridae	Captovirus	Captovirus	Lower clustered then removed
843	Escherichia phage T1	NC_005833.1	78	TRUE	48.836	Duplodnaviria	Duplodnaviria	Uroviricota	Uroviricota	Caudoviricetes	Caudoviricetes		novel_order_35_of_Caudoviricetes	Drexlerviridae	Drexlerviridae	Tunavirinae	Tunavirinae|Rogunavirinae|Braunvirinae|Tempevirinae	Tunavirus	Tunavirus	Fully clustered
844	Enterobacteria phage ST104	NC_005841.1	63	TRUE	41.391	Duplodnaviria	Duplodnaviria	Uroviricota	Uroviricota	Caudoviricetes	Caudoviricetes		novel_order_35_of_Caudoviricetes		novel_family_0_of_novel_order_35_of_Caudoviricetes		Hendrixvirinae	Lederbergvirus	Lederbergvirus	Fully clustered
845	Escherichia phage P1	NC_005856.1	110	TRUE	94.8	Duplodnaviria	Duplodnaviria	Uroviricota	Uroviricota	Caudoviricetes	Caudoviricetes		novel_order_25_of_Caudoviricetes		novel_family_1_of_novel_order_25_of_Caudoviricetes		novel_subfamily_0_of_novel_family_1_of_novel_order_25_of_Caudoviricetes	Punavirus	Punavirus	Fully clustered
846	Klebsiella phage phiKO2	NC_005857.1	64	TRUE	51.601	Duplodnaviria	Duplodnaviria	Uroviricota	Uroviricota	Caudoviricetes	Caudoviricetes		novel_order_35_of_Caudoviricetes		novel_family_2_of_novel_order_35_of_Caudoviricetes		Sepvirinae		novel_genus_2_of_Sepvirinae	Fully clustered
847	Escherichia phage T5	NC_005859.1	163	TRUE	121.75	Duplodnaviria	Duplodnaviria	Uroviricota	Uroviricota	Caudoviricetes	Caudoviricetes		novel_order_58_of_Caudoviricetes	Demerecviridae	Demerecviridae	Markadamsvirinae	Markadamsvirinae|Mccorquodalevirinae	Tequintavirus	Tequintavirus|Epseptimavirus	Fully clustered
848	Pyrobaculum spherical virus	NC_005872.1	48	TRUE	28.337		No Realm							Globuloviridae				Alphaglobulovirus		Lower clustered then removed
849	Vibrio phage VP2	NC_005879.1	47	TRUE	39.853	Duplodnaviria	Duplodnaviria	Uroviricota	Uroviricota	Caudoviricetes	Caudoviricetes		novel_order_20_of_Caudoviricetes		novel_family_0_of_novel_order_20_of_Caudoviricetes		novel_subfamily_0_of_novel_family_0_of_novel_order_20_of_Caudoviricetes	Enhodamvirus	Enhodamvirus	Fully clustered
850	Burkholderia phage BcepMu	NC_005882.1	53	TRUE	36.748	Duplodnaviria	Duplodnaviria	Uroviricota	Uroviricota	Caudoviricetes	Caudoviricetes		novel_order_32_of_Caudoviricetes		novel_family_2_of_novel_order_32_of_Caudoviricetes		novel_subfamily_0_of_novel_family_2_of_novel_order_32_of_Caudoviricetes	Bcepmuvirus	Bcepmuvirus	Fully clustered
851	Pseudomonas phage PaP2	NC_005884.1	58	TRUE	43.783	Duplodnaviria	Duplodnaviria	Uroviricota	Uroviricota	Caudoviricetes	Caudoviricetes		novel_order_90_of_Caudoviricetes	Fredfastierviridae	Fredfastierviridae		novel_subfamily_0_of_Fredfastierviridae	Jamesmcgillvirus	Jamesmcgillvirus	Fully clustered
852	Actinoplanes phage phiAsp2	NC_005885.1	76	TRUE	58.638	Duplodnaviria	Duplodnaviria	Uroviricota	Uroviricota	Caudoviricetes	Caudoviricetes		novel_order_78_of_Caudoviricetes		novel_family_12_of_novel_order_78_of_Caudoviricetes		novel_subfamily_0_of_novel_family_12_of_novel_order_78_of_Caudoviricetes		novel_genus_0_of_novel_subfamily_0_of_novel_family_12_of_novel_order_78_of_Caudoviricetes	Lower clustered then removed
853	Burkholderia phage BcepB1A	NC_005886.2	73	TRUE	47.399	Duplodnaviria	Duplodnaviria	Uroviricota	Uroviricota	Caudoviricetes	Caudoviricetes		novel_order_23_of_Caudoviricetes		novel_family_2_of_novel_order_23_of_Caudoviricetes		novel_subfamily_1_of_novel_family_2_of_novel_order_23_of_Caudoviricetes		novel_genus_0_of_novel_subfamily_1_of_novel_family_2_of_novel_order_23_of_Caudoviricetes	Lower clustered then removed
854	Burkholderia phage BcepC6B	NC_005887.1	46	TRUE	42.415	Duplodnaviria	Duplodnaviria	Uroviricota	Uroviricota	Caudoviricetes	Caudoviricetes		novel_order_20_of_Caudoviricetes		novel_family_2_of_novel_order_20_of_Caudoviricetes		novel_subfamily_0_of_novel_family_2_of_novel_order_20_of_Caudoviricetes	Ryyoungvirus	Ryyoungvirus	Fully clustered
855	Vibrio phage VP5	NC_005891.1	48	TRUE	39.786	Duplodnaviria	Duplodnaviria	Uroviricota	Uroviricota	Caudoviricetes	Caudoviricetes		novel_order_20_of_Caudoviricetes		novel_family_0_of_novel_order_20_of_Caudoviricetes		novel_subfamily_0_of_novel_family_0_of_novel_order_20_of_Caudoviricetes	Enhodamvirus	Enhodamvirus	Fully clustered
856	Sulfolobus turreted icosahedral virus 1	NC_005892.1	36	TRUE	17.663	Varidnaviria	Varidnaviria	Preplasmiviricota	Dividoviricota|Preplasmiviricota	Tectiliviricetes	Laserviricetes|Tectiliviricetes	Belfryvirales	Belfryvirales	Turriviridae	Turriviridae		noRef_of_Turriviridae	Alphaturrivirus	Alphaturrivirus	Fully clustered
857	Lactobacillus phage phiAT3	NC_005893.1	55	TRUE	39.166	Duplodnaviria	Duplodnaviria	Uroviricota	Uroviricota	Caudoviricetes	Caudoviricetes		novel_order_12_of_Caudoviricetes		novel_family_18_of_novel_order_12_of_Caudoviricetes		novel_subfamily_0_of_novel_family_18_of_novel_order_12_of_Caudoviricetes	Fattrevirus	Fattrevirus	Fully clustered
858	Villovirus Vf33	NC_005948.1	7	TRUE	7.965	Monodnaviria	Monodnaviria	Hofneiviricota	Hofneiviricota|Saleviricota|Phixviricota	Faserviricetes	Faserviricetes|Huolimaviricetes|Malgrandaviricetes	Tubulavirales		Inoviridae				Villovirus		Fully clustered
859	Vibrio phage Vf12	NC_005949.1	7	TRUE	7.965	Monodnaviria	Monodnaviria	Hofneiviricota	Hofneiviricota|Saleviricota|Phixviricota	Faserviricetes	Faserviricetes|Huolimaviricetes|Malgrandaviricetes	Tubulavirales		Inoviridae				Villovirus		Fully clustered
860	Sulfolobus virus STSV1	NC_006268.1	74	TRUE	75.294		Adnaviria		Taleaviricota		Tokiviricetes		novel_order_0_of_Tokiviricetes	Bicaudaviridae	Bicaudaviridae		noRef_of_Bicaudaviridae		novel_genus_0_of_noRef_of_Bicaudaviridae	Fully clustered
861	Vibrio phage KSF1	NC_006294.1	12	TRUE	7.107	Monodnaviria	Monodnaviria	Hofneiviricota	Hofneiviricota|Saleviricota|Phixviricota	Faserviricetes	Faserviricetes|Huolimaviricetes|Malgrandaviricetes	Tubulavirales		Inoviridae				Capistrivirus		Fully clustered
862	Flavobacterium phage 11b	NC_006356.2	65	TRUE	36.012	Duplodnaviria	Duplodnaviria	Uroviricota	Uroviricota	Caudoviricetes	Caudoviricetes		novel_order_41_of_Caudoviricetes		novel_family_5_of_novel_order_41_of_Caudoviricetes		novel_subfamily_0_of_novel_family_5_of_novel_order_41_of_Caudoviricetes		novel_genus_0_of_novel_subfamily_0_of_novel_family_5_of_novel_order_41_of_Caudoviricetes	Lower clustered then removed
863	Pseudomonas phage B3	NC_006548.1	59	TRUE	38.439	Duplodnaviria	Duplodnaviria	Uroviricota	Uroviricota	Caudoviricetes	Caudoviricetes		novel_order_32_of_Caudoviricetes		novel_family_4_of_novel_order_32_of_Caudoviricetes		novel_subfamily_0_of_novel_family_4_of_novel_order_32_of_Caudoviricetes	Beetrevirus	Beetrevirus	Fully clustered
864	Pseudomonas phage F116	NC_006552.1	70	TRUE	65.195	Duplodnaviria	Duplodnaviria	Uroviricota	Uroviricota	Caudoviricetes	Caudoviricetes		novel_order_26_of_Caudoviricetes		novel_family_3_of_novel_order_26_of_Caudoviricetes		novel_subfamily_0_of_novel_family_3_of_novel_order_26_of_Caudoviricetes	Hollowayvirus	Hollowayvirus	Fully clustered
865	Thermoproteus tenax spherical virus 1	NC_006556.1	38	TRUE	20.933		No Realm							Globuloviridae				Alphaglobulovirus		Lower clustered then removed
866	Bacillus phage BCASJ1c	NC_006557.1	58	TRUE	41.092	Duplodnaviria	Duplodnaviria	Uroviricota	Uroviricota	Caudoviricetes	Caudoviricetes		novel_order_12_of_Caudoviricetes		novel_family_14_of_novel_order_12_of_Caudoviricetes		novel_subfamily_2_of_novel_family_14_of_novel_order_12_of_Caudoviricetes	Jarrellvirus	Jarrellvirus	Fully clustered
867	Lactobacillus phage LP65	NC_006565.1	165	TRUE	131.522	Duplodnaviria	Duplodnaviria	Uroviricota	Uroviricota	Caudoviricetes	Caudoviricetes		novel_order_8_of_Caudoviricetes	Herelleviridae	Herelleviridae		novel_subfamily_3_of_Herelleviridae	Salchichonvirus	Salchichonvirus	Fully clustered
868	Prochlorococcus phage P-SSP7	NC_006882.2	58	TRUE	45.176	Duplodnaviria	Duplodnaviria	Uroviricota	Uroviricota	Caudoviricetes	Caudoviricetes		novel_order_39_of_Caudoviricetes	Autographiviridae	Autographiviridae		novel_subfamily_6_of_Autographiviridae	Tiamatvirus	Tiamatvirus	Fully clustered
869	Prochlorococcus phage P-SSM2	NC_006883.2	334	TRUE	252.401	Duplodnaviria	Duplodnaviria	Uroviricota	Uroviricota	Caudoviricetes	Caudoviricetes		novel_order_58_of_Caudoviricetes	Kyanoviridae	Kyanoviridae		novel_subfamily_1_of_Kyanoviridae	Salacisavirus	Salacisavirus	Fully clustered
870	Prochlorococcus phage P-SSM4	NC_006884.2	221	TRUE	178.249	Duplodnaviria	Duplodnaviria	Uroviricota	Uroviricota	Caudoviricetes	Caudoviricetes		novel_order_58_of_Caudoviricetes	Kyanoviridae	Kyanoviridae		novel_subfamily_1_of_Kyanoviridae	Ronodorvirus	Ronodorvirus	Fully clustered
871	Lactobacillus phage phiJL-1	NC_006936.1	46	TRUE	36.674	Duplodnaviria	Duplodnaviria	Uroviricota	Uroviricota	Caudoviricetes	Caudoviricetes		novel_order_12_of_Caudoviricetes		novel_family_9_of_novel_order_12_of_Caudoviricetes		novel_subfamily_1_of_novel_family_9_of_novel_order_12_of_Caudoviricetes	Coetzeevirus	Coetzeevirus	Fully clustered
872	Alphaproteobacteria phage PhiJL001	NC_006938.1	90	TRUE	63.649	Duplodnaviria	Duplodnaviria	Uroviricota	Uroviricota	Caudoviricetes	Caudoviricetes		novel_order_31_of_Caudoviricetes	Mesyanzhinovviridae	Mesyanzhinovviridae		novel_subfamily_1_of_Mesyanzhinovviridae	Keylargovirus	Keylargovirus	Lower clustered then removed
873	Salmonella phage SS3e	NC_006940.2	58	TRUE	40.793	Duplodnaviria	Duplodnaviria	Uroviricota	Uroviricota	Caudoviricetes	Caudoviricetes		novel_order_35_of_Caudoviricetes		novel_family_19_of_novel_order_35_of_Caudoviricetes	Guernseyvirinae	Guernseyvirinae	Jerseyvirus	Jerseyvirus	Fully clustered
874	Bacillus phage GIL16c	NC_006945.1	31	TRUE	14.844	Varidnaviria	Varidnaviria	Preplasmiviricota	Dividoviricota|Preplasmiviricota	Tectiliviricetes	Laserviricetes|Tectiliviricetes	Kalamavirales	Kalamavirales	Tectiviridae	Tectiviridae		noRef_of_Tectiviridae	Betatectivirus	Betatectivirus	Fully clustered
875	Enterobacteria phage ES18	NC_006949.1	79	TRUE	46.9	Duplodnaviria	Duplodnaviria	Uroviricota	Uroviricota	Caudoviricetes	Caudoviricetes		novel_order_35_of_Caudoviricetes		novel_family_0_of_novel_order_35_of_Caudoviricetes		Hendrixvirinae		novel_genus_2_of_Hendrixvirinae	Fully clustered
876	Listonella phage phiHSIC	NC_006953.1	47	TRUE	37.966	Duplodnaviria	Duplodnaviria	Uroviricota	Uroviricota	Caudoviricetes	Caudoviricetes		novel_order_38_of_Caudoviricetes		novel_family_1_of_novel_order_38_of_Caudoviricetes		novel_subfamily_0_of_novel_family_1_of_novel_order_38_of_Caudoviricetes		novel_genus_0_of_novel_subfamily_0_of_novel_family_1_of_novel_order_38_of_Caudoviricetes	Fully clustered
877	Streptococcus phage 2972	NC_007019.1	44	TRUE	34.704	Duplodnaviria	Duplodnaviria	Uroviricota	Uroviricota	Caudoviricetes	Caudoviricetes		novel_order_12_of_Caudoviricetes	Aliceevansviridae	Aliceevansviridae		novel_subfamily_0_of_Aliceevansviridae	Brussowvirus	Brussowvirus	Fully clustered
878	Staphylococcus phage Twort	NC_007021.1	195	TRUE	130.706	Duplodnaviria	Duplodnaviria	Uroviricota	Uroviricota	Caudoviricetes	Caudoviricetes		novel_order_8_of_Caudoviricetes	Herelleviridae	Herelleviridae	Twortvirinae	Twortvirinae	Twortvirus	Twortvirus	Fully clustered
879	Aeromonas phage 31	NC_007022.1	247	TRUE	172.963	Duplodnaviria	Duplodnaviria	Uroviricota	Uroviricota	Caudoviricetes	Caudoviricetes		novel_order_58_of_Caudoviricetes	Straboviridae	Straboviridae		Tevenvirinae|Twarogvirinae	Biquartavirus	Biquartavirus	Fully clustered
880	Escherichia phage RB43	NC_007023.1	292	TRUE	180.5	Duplodnaviria	Duplodnaviria	Uroviricota	Uroviricota	Caudoviricetes	Caudoviricetes		novel_order_58_of_Caudoviricetes	Straboviridae	Straboviridae		Tevenvirinae|Twarogvirinae	Pseudotevenvirus	Pseudotevenvirus|Slopekvirus	Fully clustered
881	Xanthomonas phage Xp15	NC_007024.1	84	TRUE	55.77	Duplodnaviria	Duplodnaviria	Uroviricota	Uroviricota	Caudoviricetes	Caudoviricetes		novel_order_51_of_Caudoviricetes		novel_family_1_of_novel_order_51_of_Caudoviricetes		novel_subfamily_0_of_novel_family_1_of_novel_order_51_of_Caudoviricetes	Alachuavirus	Alachuavirus	Lower clustered then removed
882	Staphylococcus phage 66	NC_007046.1	27	TRUE	18.199	Duplodnaviria	Duplodnaviria	Uroviricota	Uroviricota	Caudoviricetes	Caudoviricetes		novel_order_2_of_Caudoviricetes	Rountreeviridae	Rountreeviridae	Rakietenvirinae	Rakietenvirinae	Rosenblumvirus	Rosenblumvirus	Fully clustered
883	Staphylococcus phage 187	NC_007047.1	77	TRUE	39.62	Duplodnaviria	Duplodnaviria	Uroviricota	Uroviricota	Caudoviricetes	Caudoviricetes		novel_order_12_of_Caudoviricetes		novel_family_3_of_novel_order_12_of_Caudoviricetes	Azeredovirinae	Bronfenbrennervirinae|Azeredovirinae	Phietavirus	Phietavirus	Fully clustered
884	Staphylococcus phage 69	NC_007048.1	69	TRUE	42.732	Duplodnaviria	Duplodnaviria	Uroviricota	Uroviricota	Caudoviricetes	Caudoviricetes		novel_order_12_of_Caudoviricetes		novel_family_3_of_novel_order_12_of_Caudoviricetes	Azeredovirinae	Bronfenbrennervirinae|Azeredovirinae	Dubowvirus	Dubowvirus	Fully clustered
885	Staphylococcus phage 53	NC_007049.1	74	TRUE	43.883	Duplodnaviria	Duplodnaviria	Uroviricota	Uroviricota	Caudoviricetes	Caudoviricetes		novel_order_12_of_Caudoviricetes		novel_family_3_of_novel_order_12_of_Caudoviricetes	Azeredovirinae	Bronfenbrennervirinae|Azeredovirinae	Dubowvirus	Dubowvirus	Fully clustered
886	Staphylococcus phage 85	NC_007050.1	71	TRUE	44.283	Duplodnaviria	Duplodnaviria	Uroviricota	Uroviricota	Caudoviricetes	Caudoviricetes		novel_order_12_of_Caudoviricetes		novel_family_3_of_novel_order_12_of_Caudoviricetes	Azeredovirinae	Bronfenbrennervirinae|Azeredovirinae	Dubowvirus	Dubowvirus	Fully clustered
887	Staphylococcus phage 2638A	NC_007051.1	57	TRUE	41.318	Duplodnaviria	Duplodnaviria	Uroviricota	Uroviricota	Caudoviricetes	Caudoviricetes		novel_order_12_of_Caudoviricetes		novel_family_3_of_novel_order_12_of_Caudoviricetes		Bronfenbrennervirinae|Azeredovirinae	Fibralongavirus	Fibralongavirus	Fully clustered
888	Staphylococcus phage 42E	NC_007052.1	79	TRUE	45.861	Duplodnaviria	Duplodnaviria	Uroviricota	Uroviricota	Caudoviricetes	Caudoviricetes		novel_order_12_of_Caudoviricetes		novel_family_3_of_novel_order_12_of_Caudoviricetes		Bronfenbrennervirinae|Azeredovirinae	Triavirus	Triavirus	Fully clustered
889	Staphylococcus phage 3A	NC_007053.1	67	TRUE	43.095	Duplodnaviria	Duplodnaviria	Uroviricota	Uroviricota	Caudoviricetes	Caudoviricetes		novel_order_12_of_Caudoviricetes		novel_family_3_of_novel_order_12_of_Caudoviricetes		Bronfenbrennervirinae|Azeredovirinae	Triavirus	Triavirus	Fully clustered
890	Staphylococcus phage 47	NC_007054.1	65	TRUE	44.777	Duplodnaviria	Duplodnaviria	Uroviricota	Uroviricota	Caudoviricetes	Caudoviricetes		novel_order_12_of_Caudoviricetes		novel_family_3_of_novel_order_12_of_Caudoviricetes		Bronfenbrennervirinae|Azeredovirinae	Triavirus	Triavirus	Fully clustered
891	Staphylococcus phage 37	NC_007055.1	70	TRUE	43.681	Duplodnaviria	Duplodnaviria	Uroviricota	Uroviricota	Caudoviricetes	Caudoviricetes		novel_order_12_of_Caudoviricetes		novel_family_3_of_novel_order_12_of_Caudoviricetes	Azeredovirinae	Bronfenbrennervirinae|Azeredovirinae	Phietavirus	Phietavirus	Fully clustered
892	Staphylococcus phage EW	NC_007056.1	77	TRUE	45.286	Duplodnaviria	Duplodnaviria	Uroviricota	Uroviricota	Caudoviricetes	Caudoviricetes		novel_order_12_of_Caudoviricetes		novel_family_3_of_novel_order_12_of_Caudoviricetes	Azeredovirinae	Bronfenbrennervirinae|Azeredovirinae	Phietavirus	Phietavirus	Fully clustered
893	Staphylococcus phage 96	NC_007057.1	74	TRUE	43.576	Duplodnaviria	Duplodnaviria	Uroviricota	Uroviricota	Caudoviricetes	Caudoviricetes		novel_order_12_of_Caudoviricetes		novel_family_3_of_novel_order_12_of_Caudoviricetes	Azeredovirinae	Bronfenbrennervirinae|Azeredovirinae	Phietavirus	Phietavirus	Fully clustered
894	Staphylococcus phage ROSA	NC_007058.1	74	TRUE	43.155	Duplodnaviria	Duplodnaviria	Uroviricota	Uroviricota	Caudoviricetes	Caudoviricetes		novel_order_12_of_Caudoviricetes		novel_family_3_of_novel_order_12_of_Caudoviricetes	Azeredovirinae	Bronfenbrennervirinae|Azeredovirinae	Phietavirus	Phietavirus	Fully clustered
895	Staphylococcus phage 71	NC_007059.1	67	TRUE	43.114	Duplodnaviria	Duplodnaviria	Uroviricota	Uroviricota	Caudoviricetes	Caudoviricetes		novel_order_12_of_Caudoviricetes		novel_family_3_of_novel_order_12_of_Caudoviricetes	Azeredovirinae	Bronfenbrennervirinae|Azeredovirinae	Phietavirus	Phietavirus	Fully clustered
896	Staphylococcus phage 55	NC_007060.1	77	TRUE	41.902	Duplodnaviria	Duplodnaviria	Uroviricota	Uroviricota	Caudoviricetes	Caudoviricetes		novel_order_12_of_Caudoviricetes		novel_family_3_of_novel_order_12_of_Caudoviricetes	Azeredovirinae	Bronfenbrennervirinae|Azeredovirinae	Phietavirus	Phietavirus	Fully clustered
897	Staphylococcus phage 29	NC_007061.1	67	TRUE	42.802	Duplodnaviria	Duplodnaviria	Uroviricota	Uroviricota	Caudoviricetes	Caudoviricetes		novel_order_12_of_Caudoviricetes		novel_family_3_of_novel_order_12_of_Caudoviricetes	Azeredovirinae	Bronfenbrennervirinae|Azeredovirinae	Phietavirus	Phietavirus	Fully clustered
898	Staphylococcus phage 52A	NC_007062.1	60	TRUE	41.69	Duplodnaviria	Duplodnaviria	Uroviricota	Uroviricota	Caudoviricetes	Caudoviricetes		novel_order_12_of_Caudoviricetes		novel_family_3_of_novel_order_12_of_Caudoviricetes	Azeredovirinae	Bronfenbrennervirinae|Azeredovirinae	Phietavirus	Phietavirus	Fully clustered
899	Staphylococcus phage 88	NC_007063.1	66	TRUE	43.231	Duplodnaviria	Duplodnaviria	Uroviricota	Uroviricota	Caudoviricetes	Caudoviricetes		novel_order_12_of_Caudoviricetes		novel_family_3_of_novel_order_12_of_Caudoviricetes	Azeredovirinae	Bronfenbrennervirinae|Azeredovirinae	Phietavirus	Phietavirus	Fully clustered
900	Staphylococcus phage 92	NC_007064.1	64	TRUE	42.431	Duplodnaviria	Duplodnaviria	Uroviricota	Uroviricota	Caudoviricetes	Caudoviricetes		novel_order_12_of_Caudoviricetes		novel_family_3_of_novel_order_12_of_Caudoviricetes	Azeredovirinae	Bronfenbrennervirinae|Azeredovirinae	Phietavirus	Phietavirus	Fully clustered
901	Staphylococcus phage X2	NC_007065.1	77	TRUE	43.44	Duplodnaviria	Duplodnaviria	Uroviricota	Uroviricota	Caudoviricetes	Caudoviricetes		novel_order_12_of_Caudoviricetes		novel_family_3_of_novel_order_12_of_Caudoviricetes	Azeredovirinae	Bronfenbrennervirinae|Azeredovirinae	Phietavirus	Phietavirus	Fully clustered
902	Staphylococcus phage G1	NC_007066.1	214	TRUE	138.715	Duplodnaviria	Duplodnaviria	Uroviricota	Uroviricota	Caudoviricetes	Caudoviricetes		novel_order_8_of_Caudoviricetes	Herelleviridae	Herelleviridae	Twortvirinae	Twortvirinae	Kayvirus	Kayvirus	Fully clustered
903	Burkholderia phage phiE52237	NC_007145.2	47	TRUE	37.639	Duplodnaviria	Duplodnaviria	Uroviricota	Uroviricota	Caudoviricetes	Caudoviricetes		novel_order_15_of_Caudoviricetes	Peduoviridae	Peduoviridae		novel_subfamily_1_of_Peduoviridae	Tigrvirus	Tigrvirus|Duodecimduovirus	Fully clustered
904	Vibrio phage VP4	NC_007149.1	31	TRUE	39.503	Duplodnaviria	Duplodnaviria	Uroviricota	Uroviricota	Caudoviricetes	Caudoviricetes		novel_order_39_of_Caudoviricetes	Autographiviridae	Autographiviridae	Studiervirinae	Studiervirinae	Chatterjeevirus	Chatterjeevirus	Fully clustered
905	Stenotrophomonas phage SMA9	NC_007189.1	7	TRUE	6.907	Monodnaviria	Monodnaviria	Hofneiviricota	Hofneiviricota|Saleviricota|Phixviricota	Faserviricetes	Faserviricetes|Huolimaviricetes|Malgrandaviricetes	Tubulavirales		Inoviridae				Staminivirus		Fully clustered
906	Haloarcula hispanica virus SH1	NC_007217.1	56	TRUE	30.889	Varidnaviria	Varidnaviria	Dividoviricota	Dividoviricota|Preplasmiviricota	Laserviricetes	Laserviricetes|Tectiliviricetes	Halopanivirales	Halopanivirales	Sphaerolipoviridae	Sphaerolipoviridae		noRef_of_Sphaerolipoviridae	Alphasphaerolipovirus	Alphasphaerolipovirus	Fully clustered
907	Escherichia phage Jk06	NC_007291.1	82	TRUE	46.072	Duplodnaviria	Duplodnaviria	Uroviricota	Uroviricota	Caudoviricetes	Caudoviricetes		novel_order_35_of_Caudoviricetes	Drexlerviridae	Drexlerviridae	Rogunavirinae	Tunavirinae|Rogunavirinae|Braunvirinae|Tempevirinae	Rogunavirus	Rogunavirus	Fully clustered
908	Acidianus two-tailed virus	NC_007409.1	72	TRUE	62.73		Adnaviria		Taleaviricota		Tokiviricetes		novel_order_0_of_Tokiviricetes	Bicaudaviridae	Bicaudaviridae		noRef_of_Bicaudaviridae	Bicaudavirus	Bicaudavirus	Lower clustered then removed
909	Enterobacteria phage PR4	NC_007451.1	31	TRUE	14.954	Varidnaviria	Varidnaviria	Preplasmiviricota	Dividoviricota|Preplasmiviricota	Tectiliviricetes	Laserviricetes|Tectiliviricetes	Kalamavirales	Kalamavirales	Tectiviridae	Tectiviridae		noRef_of_Tectiviridae	Alphatectivirus	Alphatectivirus	Fully clustered
910	Escherichia phage K1F	NC_007456.1	103	TRUE	39.704	Duplodnaviria	Duplodnaviria	Uroviricota	Uroviricota	Caudoviricetes	Caudoviricetes		novel_order_39_of_Caudoviricetes	Autographiviridae	Autographiviridae	Studiervirinae	Studiervirinae	Kayfunavirus	Kayfunavirus	Fully clustered
911	Chlamydia phage 4	NC_007461.1	8	TRUE	4.53	Monodnaviria	Monodnaviria	Phixviricota	Hofneiviricota|Saleviricota|Phixviricota	Malgrandaviricetes	Faserviricetes|Huolimaviricetes|Malgrandaviricetes	Petitvirales		Microviridae		Gokushovirinae		Chlamydiamicrovirus		Fully clustered
912	Burkholderia phage Bcep176	NC_007497.1	81	TRUE	44.856	Duplodnaviria	Duplodnaviria	Uroviricota	Uroviricota	Caudoviricetes	Caudoviricetes		novel_order_35_of_Caudoviricetes		novel_family_23_of_novel_order_35_of_Caudoviricetes		novel_subfamily_0_of_novel_family_23_of_novel_order_35_of_Caudoviricetes		novel_genus_0_of_novel_subfamily_0_of_novel_family_23_of_novel_order_35_of_Caudoviricetes	Fully clustered
913	Lactobacillus phage Lc-Nu	NC_007501.1	51	TRUE	36.466	Duplodnaviria	Duplodnaviria	Uroviricota	Uroviricota	Caudoviricetes	Caudoviricetes		novel_order_12_of_Caudoviricetes		novel_family_18_of_novel_order_12_of_Caudoviricetes		novel_subfamily_0_of_novel_family_18_of_novel_order_12_of_Caudoviricetes	Lacnuvirus	Lacnuvirus	Fully clustered
914	Clostridium phage c-st	NC_007581.1	198	TRUE	185.683	Duplodnaviria	Duplodnaviria	Uroviricota	Uroviricota	Caudoviricetes	Caudoviricetes		novel_order_8_of_Caudoviricetes		novel_family_5_of_novel_order_8_of_Caudoviricetes		novel_subfamily_0_of_novel_family_5_of_novel_order_8_of_Caudoviricetes		novel_genus_0_of_novel_subfamily_0_of_novel_family_5_of_novel_order_8_of_Caudoviricetes	Lower clustered then removed
915	Escherichia phage Rtp	NC_007603.1	75	TRUE	46.219	Duplodnaviria	Duplodnaviria	Uroviricota	Uroviricota	Caudoviricetes	Caudoviricetes		novel_order_35_of_Caudoviricetes	Drexlerviridae	Drexlerviridae	Braunvirinae	Tunavirinae|Rogunavirinae|Braunvirinae|Tempevirinae	Rtpvirus	Rtpvirus|Guelphvirus|Loudonvirus|Christensenvirus|Veterinaerplatzvirus	Fully clustered
916	Listeria phage P100	NC_007610.1	174	TRUE	131.384	Duplodnaviria	Duplodnaviria	Uroviricota	Uroviricota	Caudoviricetes	Caudoviricetes		novel_order_8_of_Caudoviricetes	Herelleviridae	Herelleviridae	Jasinkavirinae	Jasinkavirinae|Brockvirinae	Pecentumvirus	Pecentumvirus	Fully clustered
917	Pseudomonas phage EL	NC_007623.1	201	TRUE	211.215	Duplodnaviria	Duplodnaviria	Uroviricota	Uroviricota	Caudoviricetes	Caudoviricetes		novel_order_56_of_Caudoviricetes		novel_family_0_of_novel_order_56_of_Caudoviricetes		novel_subfamily_1_of_novel_family_0_of_novel_order_56_of_Caudoviricetes	Elvirus	Elvirus	Lower clustered then removed
918	Escherichia phage K1E	NC_007637.1	62	TRUE	45.251	Duplodnaviria	Duplodnaviria	Uroviricota	Uroviricota	Caudoviricetes	Caudoviricetes		novel_order_39_of_Caudoviricetes	Autographiviridae	Autographiviridae	Molineuxvirinae	Molineuxvirinae	Vectrevirus	Zindervirus|Vectrevirus	Fully clustered
919	Xanthomonas phage OP1	NC_007709.1	59	TRUE	43.785	Duplodnaviria	Duplodnaviria	Uroviricota	Uroviricota	Caudoviricetes	Caudoviricetes		novel_order_39_of_Caudoviricetes		novel_family_0_of_novel_order_39_of_Caudoviricetes		novel_subfamily_0_of_novel_family_0_of_novel_order_39_of_Caudoviricetes	Xipdecavirus	Xipdecavirus	Fully clustered
920	Xanthomonas phage OP2	NC_007710.1	62	TRUE	46.643	Duplodnaviria	Duplodnaviria	Uroviricota	Uroviricota	Caudoviricetes	Caudoviricetes		novel_order_17_of_Caudoviricetes		novel_family_0_of_novel_order_17_of_Caudoviricetes	Kantovirinae	Kantovirinae	Tsukubavirus	Tsukubavirus	Fully clustered
921	Bacillus phage WBeta	NC_007734.1	53	TRUE	40.867	Duplodnaviria	Duplodnaviria	Uroviricota	Uroviricota	Caudoviricetes	Caudoviricetes		novel_order_11_of_Caudoviricetes		novel_family_12_of_novel_order_11_of_Caudoviricetes		novel_subfamily_0_of_novel_family_12_of_novel_order_11_of_Caudoviricetes	Wbetavirus	Wbetavirus	Fully clustered
922	Escherichia phage phiV10	NC_007804.2	55	TRUE	39.104	Duplodnaviria	Duplodnaviria	Uroviricota	Uroviricota	Caudoviricetes	Caudoviricetes		novel_order_20_of_Caudoviricetes		novel_family_1_of_novel_order_20_of_Caudoviricetes		novel_subfamily_2_of_novel_family_1_of_novel_order_20_of_Caudoviricetes	Uetakevirus	Uetakevirus	Fully clustered
923	Pseudomonas phage F10	NC_007805.1	63	TRUE	39.199	Duplodnaviria	Duplodnaviria	Uroviricota	Uroviricota	Caudoviricetes	Caudoviricetes		novel_order_35_of_Caudoviricetes		novel_family_11_of_novel_order_35_of_Caudoviricetes		novel_subfamily_0_of_novel_family_11_of_novel_order_35_of_Caudoviricetes		novel_genus_2_of_novel_subfamily_0_of_novel_family_11_of_novel_order_35_of_Caudoviricetes	Fully clustered
924	Pseudomonas phage 73	NC_007806.1	52	TRUE	42.999	Duplodnaviria	Duplodnaviria	Uroviricota	Uroviricota	Caudoviricetes	Caudoviricetes		novel_order_31_of_Caudoviricetes		Mesyanzhinovviridae		novel_subfamily_3_of_Mesyanzhinovviridae	Septimatrevirus	Septimatrevirus	Fully clustered
925	Pseudomonas phage 119X	NC_007807.1	53	TRUE	43.365	Duplodnaviria	Duplodnaviria	Uroviricota	Uroviricota	Caudoviricetes	Caudoviricetes		novel_order_90_of_Caudoviricetes	Fredfastierviridae	Fredfastierviridae		novel_subfamily_0_of_Fredfastierviridae	Jamesmcgillvirus	Jamesmcgillvirus	Fully clustered
926	Pseudomonas phage PA11	NC_007808.1	70	TRUE	49.639	Duplodnaviria	Duplodnaviria	Uroviricota	Uroviricota	Caudoviricetes	Caudoviricetes		novel_order_57_of_Caudoviricetes	Zobellviridae	Zobellviridae		novel_subfamily_2_of_Zobellviridae	Paundecimvirus	Paundecimvirus	Fully clustered
927	Pseudomonas phage M6	NC_007809.1	85	TRUE	59.446	Duplodnaviria	Duplodnaviria	Uroviricota	Uroviricota	Caudoviricetes	Caudoviricetes		novel_order_31_of_Caudoviricetes	Mesyanzhinovviridae	Mesyanzhinovviridae	Rabinowitzvirinae	Bradleyvirinae|Rabinowitzvirinae	Yuavirus	Yuavirus	Fully clustered
928	Pseudomonas phage F8	NC_007810.1	91	TRUE	66.015	Duplodnaviria	Duplodnaviria	Uroviricota	Uroviricota	Caudoviricetes	Caudoviricetes		novel_order_23_of_Caudoviricetes		novel_family_1_of_novel_order_23_of_Caudoviricetes		novel_subfamily_0_of_novel_family_1_of_novel_order_23_of_Caudoviricetes	Pbunavirus	Pbunavirus	Fully clustered
929	Bacillus phage Fah	NC_007814.1	50	TRUE	37.974	Duplodnaviria	Duplodnaviria	Uroviricota	Uroviricota	Caudoviricetes	Caudoviricetes		novel_order_11_of_Caudoviricetes		novel_family_12_of_novel_order_11_of_Caudoviricetes		novel_subfamily_0_of_novel_family_12_of_novel_order_11_of_Caudoviricetes	Wbetavirus	Wbetavirus	Fully clustered
930	Escherichia phage ID2 Moscow/ID/2001	NC_007817.1	11	TRUE	5.486	Monodnaviria	Monodnaviria	Phixviricota	Hofneiviricota|Saleviricota|Phixviricota	Malgrandaviricetes	Faserviricetes|Huolimaviricetes|Malgrandaviricetes	Petitvirales		Microviridae		Bullavirinae		Gequatrovirus		Fully clustered
931	Escherichia phage ID21	NC_007818.1	10	TRUE	6.068	Monodnaviria	Monodnaviria	Phixviricota	Hofneiviricota|Saleviricota|Phixviricota	Malgrandaviricetes	Faserviricetes|Huolimaviricetes|Malgrandaviricetes	Petitvirales		Microviridae		Bullavirinae		Alphatrevirus		Fully clustered
932	Escherichia phage ID32	NC_007819.1	10	TRUE	6.071	Monodnaviria	Monodnaviria	Phixviricota	Hofneiviricota|Saleviricota|Phixviricota	Malgrandaviricetes	Faserviricetes|Huolimaviricetes|Malgrandaviricetes	Petitvirales		Microviridae		Bullavirinae		Alphatrevirus		Fully clustered
933	Escherichia phage NC35	NC_007820.1	10	TRUE	6.039	Monodnaviria	Monodnaviria	Phixviricota	Hofneiviricota|Saleviricota|Phixviricota	Malgrandaviricetes	Faserviricetes|Huolimaviricetes|Malgrandaviricetes	Petitvirales		Microviridae		Bullavirinae		Alphatrevirus		Fully clustered
934	Enterobacteria phage WA13	NC_007821.1	10	TRUE	6.068	Monodnaviria	Monodnaviria	Phixviricota	Hofneiviricota|Saleviricota|Phixviricota	Malgrandaviricetes	Faserviricetes|Huolimaviricetes|Malgrandaviricetes	Petitvirales		Microviridae		Bullavirinae		Alphatrevirus		Fully clustered
935	Escherichia phage WA45	NC_007822.1	10	TRUE	6.068	Monodnaviria	Monodnaviria	Phixviricota	Hofneiviricota|Saleviricota|Phixviricota	Malgrandaviricetes	Faserviricetes|Huolimaviricetes|Malgrandaviricetes	Petitvirales		Microviridae		Bullavirinae		Alphatrevirus		Fully clustered
936	Escherichia phage NC28	NC_007823.1	10	TRUE	6.065	Monodnaviria	Monodnaviria	Phixviricota	Hofneiviricota|Saleviricota|Phixviricota	Malgrandaviricetes	Faserviricetes|Huolimaviricetes|Malgrandaviricetes	Petitvirales		Microviridae		Bullavirinae		Alphatrevirus		Fully clustered
937	Escherichia phage ID62	NC_007824.1	10	TRUE	6.051	Monodnaviria	Monodnaviria	Phixviricota	Hofneiviricota|Saleviricota|Phixviricota	Malgrandaviricetes	Faserviricetes|Huolimaviricetes|Malgrandaviricetes	Petitvirales		Microviridae		Bullavirinae		Alphatrevirus		Fully clustered
938	Escherichia phage ID52	NC_007825.1	11	TRUE	5.538	Monodnaviria	Monodnaviria	Phixviricota	Hofneiviricota|Saleviricota|Phixviricota	Malgrandaviricetes	Faserviricetes|Huolimaviricetes|Malgrandaviricetes	Petitvirales		Microviridae		Bullavirinae		Gequatrovirus		Fully clustered
939	Escherichia phage NC29	NC_007827.1	10	TRUE	6.259	Monodnaviria	Monodnaviria	Phixviricota	Hofneiviricota|Saleviricota|Phixviricota	Malgrandaviricetes	Faserviricetes|Huolimaviricetes|Malgrandaviricetes	Petitvirales		Microviridae		Bullavirinae		Alphatrevirus		Fully clustered
940	Enterobacteria phage ID18	NC_007856.1	11	TRUE	5.486	Monodnaviria	Monodnaviria	Phixviricota	Hofneiviricota|Saleviricota|Phixviricota	Malgrandaviricetes	Faserviricetes|Huolimaviricetes|Malgrandaviricetes	Petitvirales		Microviridae		Bullavirinae		Gequatrovirus		Fully clustered
941	Sodalis phage phiSG1	NC_007902.1	47	TRUE	52.162	Duplodnaviria	Duplodnaviria	Uroviricota	Uroviricota	Caudoviricetes	Caudoviricetes		novel_order_35_of_Caudoviricetes		novel_family_21_of_novel_order_35_of_Caudoviricetes		novel_subfamily_0_of_novel_family_21_of_novel_order_35_of_Caudoviricetes		novel_genus_0_of_novel_subfamily_0_of_novel_family_21_of_novel_order_35_of_Caudoviricetes	Fully clustered
942	His 1 virus	NC_007914.1	35	TRUE	14.462		No Realm							Halspiviridae				Salterprovirus		Edges removed
943	Clostridium phage phi CD119	NC_007917.1	79	TRUE	53.325	Duplodnaviria	Duplodnaviria	Uroviricota	Uroviricota	Caudoviricetes	Caudoviricetes		novel_order_11_of_Caudoviricetes		novel_family_20_of_novel_order_11_of_Caudoviricetes		novel_subfamily_0_of_novel_family_20_of_novel_order_11_of_Caudoviricetes	Lubbockvirus	Lubbockvirus	Fully clustered
944	His2 virus	NC_007918.1	35	TRUE	16.067	Monodnaviria	Monodnaviria	Saleviricota	Hofneiviricota|Saleviricota|Phixviricota	Huolimaviricetes	Faserviricetes|Huolimaviricetes|Malgrandaviricetes	Haloruvirales		Pleolipoviridae				Gammapleolipovirus		Fully clustered
945	Lactobacillus phage KC5a	NC_007924.1	61	TRUE	38.239	Duplodnaviria	Duplodnaviria	Uroviricota	Uroviricota	Caudoviricetes	Caudoviricetes		novel_order_11_of_Caudoviricetes		novel_family_18_of_novel_order_11_of_Caudoviricetes		novel_subfamily_0_of_novel_family_18_of_novel_order_11_of_Caudoviricetes		novel_genus_0_of_novel_subfamily_0_of_novel_family_18_of_novel_order_11_of_Caudoviricetes	Fully clustered
946	Streptomyces phage mu1/6	NC_007967.1	52	TRUE	38.194	Duplodnaviria	Duplodnaviria	Uroviricota	Uroviricota	Caudoviricetes	Caudoviricetes		novel_order_80_of_Caudoviricetes		novel_family_5_of_novel_order_80_of_Caudoviricetes		novel_subfamily_0_of_novel_family_5_of_novel_order_80_of_Caudoviricetes		novel_genus_0_of_novel_subfamily_0_of_novel_family_5_of_novel_order_80_of_Caudoviricetes	Lower clustered then removed
947	Escherichia phage K1-5	NC_008152.1	52	TRUE	44.385	Duplodnaviria	Duplodnaviria	Uroviricota	Uroviricota	Caudoviricetes	Caudoviricetes		novel_order_39_of_Caudoviricetes	Autographiviridae	Autographiviridae	Molineuxvirinae	Molineuxvirinae	Vectrevirus	Zindervirus|Vectrevirus	Fully clustered
948	Pasteurella phage F108	NC_008193.1	44	TRUE	30.505	Duplodnaviria	Duplodnaviria	Uroviricota	Uroviricota	Caudoviricetes	Caudoviricetes		novel_order_15_of_Caudoviricetes	Peduoviridae	Peduoviridae		novel_subfamily_2_of_Peduoviridae	Irtavirus	Irtavirus	Fully clustered
949	Mycobacterium phage 244	NC_008194.1	142	TRUE	74.483	Duplodnaviria	Duplodnaviria	Uroviricota	Uroviricota	Caudoviricetes	Caudoviricetes		novel_order_81_of_Caudoviricetes		novel_family_13_of_novel_order_81_of_Caudoviricetes		novel_subfamily_1_of_novel_family_13_of_novel_order_81_of_Caudoviricetes	Kostyavirus	Kostyavirus	Fully clustered
950	Mycobacterium phage Cooper	NC_008195.1	99	TRUE	70.654	Duplodnaviria	Duplodnaviria	Uroviricota	Uroviricota	Caudoviricetes	Caudoviricetes		novel_order_78_of_Caudoviricetes		novel_family_8_of_novel_order_78_of_Caudoviricetes	Bclasvirinae	Bclasvirinae	Coopervirus	Coopervirus	Fully clustered
951	Mycobacterium phage Llij	NC_008196.1	100	TRUE	56.852	Duplodnaviria	Duplodnaviria	Uroviricota	Uroviricota	Caudoviricetes	Caudoviricetes		novel_order_81_of_Caudoviricetes		novel_family_15_of_novel_order_81_of_Caudoviricetes	Gracegardnervirinae	Gracegardnervirinae	Cheoctovirus	Cheoctovirus	Fully clustered
952	Mycobacterium phage Orion	NC_008197.1	100	TRUE	68.427	Duplodnaviria	Duplodnaviria	Uroviricota	Uroviricota	Caudoviricetes	Caudoviricetes		novel_order_78_of_Caudoviricetes		novel_family_8_of_novel_order_78_of_Caudoviricetes	Bclasvirinae	Bclasvirinae	Pegunavirus	Pegunavirus	Fully clustered
953	Mycobacterium phage PBI1	NC_008198.1	81	TRUE	64.494	Duplodnaviria	Duplodnaviria	Uroviricota	Uroviricota	Caudoviricetes	Caudoviricetes		novel_order_76_of_Caudoviricetes		novel_family_0_of_novel_order_76_of_Caudoviricetes	Dclasvirinae	Dclasvirinae	Plotvirus	Plotvirus	Fully clustered
954	Mycobacterium phage Pipefish	NC_008199.1	102	TRUE	69.059	Duplodnaviria	Duplodnaviria	Uroviricota	Uroviricota	Caudoviricetes	Caudoviricetes		novel_order_78_of_Caudoviricetes		novel_family_8_of_novel_order_78_of_Caudoviricetes	Bclasvirinae	Bclasvirinae	Pipefishvirus	Pipefishvirus	Fully clustered
955	Mycobacterium phage PLot	NC_008200.1	89	TRUE	64.787	Duplodnaviria	Duplodnaviria	Uroviricota	Uroviricota	Caudoviricetes	Caudoviricetes		novel_order_76_of_Caudoviricetes		novel_family_0_of_novel_order_76_of_Caudoviricetes	Dclasvirinae	Dclasvirinae	Plotvirus	Plotvirus	Fully clustered
956	Mannheimia phage PHL101	NC_008201.1	49	TRUE	34.525	Duplodnaviria	Duplodnaviria	Uroviricota	Uroviricota	Caudoviricetes	Caudoviricetes		novel_order_15_of_Caudoviricetes	Peduoviridae	Peduoviridae		novel_subfamily_1_of_Peduoviridae	Baylorvirus	Baylorvirus	Fully clustered
957	Mycobacterium phage Halo	NC_008202.2	64	TRUE	42.289	Duplodnaviria	Duplodnaviria	Uroviricota	Uroviricota	Caudoviricetes	Caudoviricetes		novel_order_81_of_Caudoviricetes		novel_family_5_of_novel_order_81_of_Caudoviricetes	Gclasvirinae	Gclasvirinae	Liefievirus	Liefievirus	Fully clustered
958	Mycobacterium phage Che12	NC_008203.1	98	TRUE	52.047	Duplodnaviria	Duplodnaviria	Uroviricota	Uroviricota	Caudoviricetes	Caudoviricetes		novel_order_81_of_Caudoviricetes		novel_family_10_of_novel_order_81_of_Caudoviricetes		novel_subfamily_0_of_novel_family_10_of_novel_order_81_of_Caudoviricetes	Fromanvirus	Fromanvirus	Fully clustered
959	Mycobacterium phage Qyrzula	NC_008204.1	81	TRUE	67.188	Duplodnaviria	Duplodnaviria	Uroviricota	Uroviricota	Caudoviricetes	Caudoviricetes		novel_order_78_of_Caudoviricetes		novel_family_8_of_novel_order_78_of_Caudoviricetes	Bclasvirinae	Bclasvirinae	Rosebushvirus	Rosebushvirus	Fully clustered
960	Mycobacterium phage PMC	NC_008205.1	104	TRUE	56.692	Duplodnaviria	Duplodnaviria	Uroviricota	Uroviricota	Caudoviricetes	Caudoviricetes		novel_order_81_of_Caudoviricetes		novel_family_15_of_novel_order_81_of_Caudoviricetes	Gracegardnervirinae	Gracegardnervirinae	Cheoctovirus	Cheoctovirus	Fully clustered
961	Mycobacterium phage Wildcat	NC_008206.2	148	TRUE	78.296	Duplodnaviria	Duplodnaviria	Uroviricota	Uroviricota	Caudoviricetes	Caudoviricetes		novel_order_81_of_Caudoviricetes	Vilmaviridae	Vilmaviridae		novel_subfamily_0_of_Vilmaviridae	Wildcatvirus	Wildcatvirus	Lower clustered then removed
962	Mycobacterium phage Catera	NC_008207.1	218	TRUE	153.766	Duplodnaviria	Duplodnaviria	Uroviricota	Uroviricota	Caudoviricetes	Caudoviricetes		novel_order_70_of_Caudoviricetes		novel_family_0_of_novel_order_70_of_Caudoviricetes	Ceeclamvirinae	Ceeclamvirinae	Bixzunavirus	Bixzunavirus	Fully clustered
963	Aeromonas phage 25	NC_008208.1	242	TRUE	161.475	Duplodnaviria	Duplodnaviria	Uroviricota	Uroviricota	Caudoviricetes	Caudoviricetes		novel_order_58_of_Caudoviricetes	Straboviridae	Straboviridae		Tevenvirinae|Twarogvirinae	Tulanevirus	Tulanevirus	Fully clustered
964	Clostridium phage phiSM101	NC_008265.1	53	TRUE	38.092	Duplodnaviria	Duplodnaviria	Uroviricota	Uroviricota	Caudoviricetes	Caudoviricetes		novel_order_11_of_Caudoviricetes		novel_family_10_of_novel_order_11_of_Caudoviricetes		novel_subfamily_0_of_novel_family_10_of_novel_order_11_of_Caudoviricetes		novel_genus_0_of_novel_subfamily_0_of_novel_family_10_of_novel_order_11_of_Caudoviricetes	Fully clustered
965	Pseudomonas phage PRR1	NC_008294.1	4	TRUE	3.573	Riboviria	Riboviria	Lenarviricota	Duplornaviricota|Lenarviricota	Leviviricetes	Vidaverviricetes|Leviviricetes	Norzivirales		Fiersviridae				Perrunavirus		Lower clustered then removed
966	Synechococcus phage syn9	NC_008296.2	226	TRUE	177.3	Duplodnaviria	Duplodnaviria	Uroviricota	Uroviricota	Caudoviricetes	Caudoviricetes		novel_order_58_of_Caudoviricetes	Kyanoviridae	Kyanoviridae		novel_subfamily_1_of_Kyanoviridae	Ormenosvirus	Ormenosvirus	Fully clustered
967	Lactococcus phage P008	NC_008363.1	58	TRUE	28.538	Duplodnaviria	Duplodnaviria	Uroviricota	Uroviricota	Caudoviricetes	Caudoviricetes		novel_order_9_of_Caudoviricetes		novel_family_1_of_novel_order_9_of_Caudoviricetes		novel_subfamily_0_of_novel_family_1_of_novel_order_9_of_Caudoviricetes	Skunavirus	Skunavirus	Fully clustered
968	Lactococcus phage Q54	NC_008364.1	47	TRUE	26.537	Duplodnaviria	Duplodnaviria	Uroviricota	Uroviricota	Caudoviricetes	Caudoviricetes		novel_order_9_of_Caudoviricetes		novel_family_3_of_novel_order_9_of_Caudoviricetes		novel_subfamily_0_of_novel_family_3_of_novel_order_9_of_Caudoviricetes	Questintvirus	Questintvirus	Lower clustered then removed
969	Phormidium phage Pf-WMP4	NC_008367.1	45	TRUE	40.938	Duplodnaviria	Duplodnaviria	Uroviricota	Uroviricota	Caudoviricetes	Caudoviricetes		novel_order_91_of_Caudoviricetes		novel_family_1_of_novel_order_91_of_Caudoviricetes		novel_subfamily_0_of_novel_family_1_of_novel_order_91_of_Caudoviricetes	Wumpquatrovirus	Wumpquatrovirus	Lower clustered then removed
970	Lactococcus phage 712	NC_008370.1	55	TRUE	30.51	Duplodnaviria	Duplodnaviria	Uroviricota	Uroviricota	Caudoviricetes	Caudoviricetes		novel_order_9_of_Caudoviricetes		novel_family_1_of_novel_order_9_of_Caudoviricetes		novel_subfamily_0_of_novel_family_1_of_novel_order_9_of_Caudoviricetes	Skunavirus	Skunavirus	Fully clustered
971	Lactococcus virus jj50	NC_008371.1	49	TRUE	27.453	Duplodnaviria	Duplodnaviria	Uroviricota	Uroviricota	Caudoviricetes	Caudoviricetes		novel_order_9_of_Caudoviricetes		novel_family_1_of_novel_order_9_of_Caudoviricetes		novel_subfamily_0_of_novel_family_1_of_novel_order_9_of_Caudoviricetes	Skunavirus	Skunavirus	Fully clustered
972	Geobacillus phage GBSV1	NC_008376.2	54	TRUE	34.683	Duplodnaviria	Duplodnaviria	Uroviricota	Uroviricota	Caudoviricetes	Caudoviricetes		novel_order_11_of_Caudoviricetes		novel_family_4_of_novel_order_11_of_Caudoviricetes		novel_subfamily_0_of_novel_family_4_of_novel_order_11_of_Caudoviricetes	Svunavirus	Svunavirus	Fully clustered
973	Stx2-converting phage 86	NC_008464.1	81	TRUE	60.238	Duplodnaviria	Duplodnaviria	Uroviricota	Uroviricota	Caudoviricetes	Caudoviricetes		novel_order_35_of_Caudoviricetes		novel_family_1_of_novel_order_35_of_Caudoviricetes	Sepvirinae	Sepvirinae	Traversvirus	Traversvirus	Fully clustered
974	Escherichia phage RB32	NC_008515.1	270	TRUE	165.89	Duplodnaviria	Duplodnaviria	Uroviricota	Uroviricota	Caudoviricetes	Caudoviricetes		novel_order_58_of_Caudoviricetes	Straboviridae	Straboviridae	Tevenvirinae	Tevenvirinae|Twarogvirinae	Tequatrovirus	Tequatrovirus|Mosigvirus	Fully clustered
975	Microcystis phage LMM01	NC_008562.1	184	TRUE	162.109	Duplodnaviria	Duplodnaviria	Uroviricota	Uroviricota	Caudoviricetes	Caudoviricetes		novel_order_49_of_Caudoviricetes		novel_family_0_of_novel_order_49_of_Caudoviricetes		novel_subfamily_0_of_novel_family_0_of_novel_order_49_of_Caudoviricetes	Fukuivirus	Fukuivirus	Fully clustered
976	Ralstonia phage RSM1	NC_008574.2	15	TRUE	9.004	Monodnaviria	Monodnaviria	Hofneiviricota	Hofneiviricota|Saleviricota|Phixviricota	Faserviricetes	Faserviricetes|Huolimaviricetes|Malgrandaviricetes	Tubulavirales		Inoviridae				Habenivirus		Fully clustered
977	Ralstonia phage RSS1	NC_008575.1	12	TRUE	6.662	Monodnaviria	Monodnaviria	Hofneiviricota	Hofneiviricota|Saleviricota|Phixviricota	Faserviricetes	Faserviricetes|Huolimaviricetes|Malgrandaviricetes	Tubulavirales		Inoviridae				Restivirus		Fully clustered
978	Staphylococcus phage phinm1	NC_008583.1	64	TRUE	43.128	Duplodnaviria	Duplodnaviria	Uroviricota	Uroviricota	Caudoviricetes	Caudoviricetes		novel_order_12_of_Caudoviricetes		novel_family_3_of_novel_order_12_of_Caudoviricetes	Azeredovirinae	Bronfenbrennervirinae|Azeredovirinae	Dubowvirus	Dubowvirus	Fully clustered
979	Thermus phage phiYS40	NC_008584.1	170	TRUE	152.372	Duplodnaviria	Duplodnaviria	Uroviricota	Uroviricota	Caudoviricetes	Caudoviricetes		novel_order_62_of_Caudoviricetes		novel_family_0_of_novel_order_62_of_Caudoviricetes		novel_subfamily_0_of_novel_family_0_of_novel_order_62_of_Caudoviricetes		novel_genus_0_of_novel_subfamily_0_of_novel_family_0_of_novel_order_62_of_Caudoviricetes	Fully clustered
980	Staphylococcus phage phiNM3	NC_008617.1	65	TRUE	44.061	Duplodnaviria	Duplodnaviria	Uroviricota	Uroviricota	Caudoviricetes	Caudoviricetes		novel_order_12_of_Caudoviricetes		novel_family_3_of_novel_order_12_of_Caudoviricetes	Bronfenbrennervirinae	Bronfenbrennervirinae|Azeredovirinae	Biseptimavirus	Biseptimavirus	Fully clustered
981	Staphylococcus virus 108PVL	NC_008689.1	59	TRUE	44.857	Duplodnaviria	Duplodnaviria	Uroviricota	Uroviricota	Caudoviricetes	Caudoviricetes		novel_order_12_of_Caudoviricetes		novel_family_3_of_novel_order_12_of_Caudoviricetes	Bronfenbrennervirinae	Bronfenbrennervirinae|Azeredovirinae	Peeveelvirus	Peeveelvirus	Fully clustered
982	Yersinia phage Berlin	NC_008694.1	45	TRUE	38.564	Duplodnaviria	Duplodnaviria	Uroviricota	Uroviricota	Caudoviricetes	Caudoviricetes		novel_order_39_of_Caudoviricetes	Autographiviridae	Autographiviridae	Studiervirinae	Studiervirinae	Berlinvirus	Berlinvirus	Fully clustered
983	Archaeal BJ1 virus	NC_008695.1	70	TRUE	42.271	Duplodnaviria	Duplodnaviria	Uroviricota	Uroviricota	Caudoviricetes	Caudoviricetes	Kirjokansivirales	Kirjokansivirales	Graaviviridae	Graaviviridae		novel_subfamily_0_of_Graaviviridae	Beejeyvirus	Beejeyvirus	Fully clustered
984	Pseudomonas phage DMS3	NC_008717.1	52	TRUE	36.415	Duplodnaviria	Duplodnaviria	Uroviricota	Uroviricota	Caudoviricetes	Caudoviricetes		novel_order_32_of_Caudoviricetes		novel_family_4_of_novel_order_32_of_Caudoviricetes		novel_subfamily_0_of_novel_family_4_of_novel_order_32_of_Caudoviricetes	Casadabanvirus	Casadabanvirus	Fully clustered
985	Escherichia phage N4	NC_008720.1	72	TRUE	70.153	Duplodnaviria	Duplodnaviria	Uroviricota	Uroviricota	Caudoviricetes	Caudoviricetes		novel_order_54_of_Caudoviricetes	Schitoviridae	Schitoviridae	Enquatrovirinae	Enquatrovirinae|Rothmandenesvirinae|Erskinevirinae	Enquatrovirus	Enquatrovirus	Fully clustered
986	Streptococcus phage SMP	NC_008721.2	48	TRUE	36.019	Duplodnaviria	Duplodnaviria	Uroviricota	Uroviricota	Caudoviricetes	Caudoviricetes		novel_order_12_of_Caudoviricetes		novel_family_6_of_novel_order_12_of_Caudoviricetes		novel_subfamily_0_of_novel_family_6_of_novel_order_12_of_Caudoviricetes		novel_genus_0_of_novel_subfamily_0_of_novel_family_6_of_novel_order_12_of_Caudoviricetes	Fully clustered
987	Staphylococcus phage CNPH82	NC_008722.1	65	TRUE	43.42	Duplodnaviria	Duplodnaviria	Uroviricota	Uroviricota	Caudoviricetes	Caudoviricetes		novel_order_12_of_Caudoviricetes		novel_family_3_of_novel_order_12_of_Caudoviricetes		Bronfenbrennervirinae|Azeredovirinae	Rockefellervirus	Rockefellervirus	Fully clustered
988	Staphylococcus phage PH15	NC_008723.1	68	TRUE	44.041	Duplodnaviria	Duplodnaviria	Uroviricota	Uroviricota	Caudoviricetes	Caudoviricetes		novel_order_12_of_Caudoviricetes		novel_family_3_of_novel_order_12_of_Caudoviricetes		Bronfenbrennervirinae|Azeredovirinae	Rockefellervirus	Rockefellervirus	Fully clustered
989	Staphylococcus phage phiETA2	NC_008798.1	69	TRUE	43.265	Duplodnaviria	Duplodnaviria	Uroviricota	Uroviricota	Caudoviricetes	Caudoviricetes		novel_order_12_of_Caudoviricetes		novel_family_3_of_novel_order_12_of_Caudoviricetes	Azeredovirinae	Bronfenbrennervirinae|Azeredovirinae	Dubowvirus	Dubowvirus	Fully clustered
990	Staphylococcus phage phiETA3	NC_008799.1	68	TRUE	43.282	Duplodnaviria	Duplodnaviria	Uroviricota	Uroviricota	Caudoviricetes	Caudoviricetes		novel_order_12_of_Caudoviricetes		novel_family_3_of_novel_order_12_of_Caudoviricetes	Azeredovirinae	Bronfenbrennervirinae|Azeredovirinae	Phietavirus	Phietavirus	Fully clustered
991	Erwinia phage Era103	NC_009014.1	53	TRUE	45.445	Duplodnaviria	Duplodnaviria	Uroviricota	Uroviricota	Caudoviricetes	Caudoviricetes		novel_order_39_of_Caudoviricetes	Autographiviridae	Autographiviridae	Molineuxvirinae	Molineuxvirinae	Eracentumvirus	Eracentumvirus	Fully clustered
992	Burkholderia phage BcepF1	NC_009015.1	127	TRUE	72.415	Duplodnaviria	Duplodnaviria	Uroviricota	Uroviricota	Caudoviricetes	Caudoviricetes		novel_order_23_of_Caudoviricetes		novel_family_1_of_novel_order_23_of_Caudoviricetes		novel_subfamily_0_of_novel_family_1_of_novel_order_23_of_Caudoviricetes	Bcepfunavirus	Bcepfunavirus	Lower clustered then removed
993	Vibrio phage VP882	NC_009016.1	71	TRUE	38.197	Duplodnaviria	Duplodnaviria	Uroviricota	Uroviricota	Caudoviricetes	Caudoviricetes		novel_order_15_of_Caudoviricetes		Peduoviridae		novel_subfamily_0_of_Peduoviridae	Hapunavirus	Hapunavirus	Fully clustered
994	Streptococcus phage phi3396	NC_009018.1	64	TRUE	38.528	Duplodnaviria	Duplodnaviria	Uroviricota	Uroviricota	Caudoviricetes	Caudoviricetes		novel_order_12_of_Caudoviricetes		novel_family_4_of_novel_order_12_of_Caudoviricetes		novel_subfamily_0_of_Aliceevansviridae||novel_family_4_of_novel_order_12_of_Caudoviricetes		novel_genus_2_of_novel_subfamily_0_of_Aliceevansviridae||novel_family_4_of_novel_order_12_of_Caudoviricetes	Fully clustered
995	Clostridioides phage phiC2	NC_009231.1	82	TRUE	56.538	Duplodnaviria	Duplodnaviria	Uroviricota	Uroviricota	Caudoviricetes	Caudoviricetes		novel_order_11_of_Caudoviricetes		novel_family_20_of_novel_order_11_of_Caudoviricetes		novel_subfamily_0_of_novel_family_20_of_novel_order_11_of_Caudoviricetes	Yongloolinvirus	Yongloolinvirus	Fully clustered
996	Salmonella phage SETP3	NC_009232.2	63	TRUE	42.572	Duplodnaviria	Duplodnaviria	Uroviricota	Uroviricota	Caudoviricetes	Caudoviricetes		novel_order_35_of_Caudoviricetes		novel_family_19_of_novel_order_35_of_Caudoviricetes	Guernseyvirinae	Guernseyvirinae	Jerseyvirus	Jerseyvirus	Fully clustered
997	Burkholderia phage phiE202	NC_009234.1	48	TRUE	35.741	Duplodnaviria	Duplodnaviria	Uroviricota	Uroviricota	Caudoviricetes	Caudoviricetes		novel_order_15_of_Caudoviricetes	Peduoviridae	Peduoviridae		novel_subfamily_1_of_Peduoviridae	Tigrvirus	Tigrvirus|Duodecimduovirus	Fully clustered
998	Burkholderia phage phi644-2	NC_009235.2	71	TRUE	48.674	Duplodnaviria	Duplodnaviria	Uroviricota	Uroviricota	Caudoviricetes	Caudoviricetes		novel_order_35_of_Caudoviricetes		novel_family_23_of_novel_order_35_of_Caudoviricetes		novel_subfamily_0_of_novel_family_23_of_novel_order_35_of_Caudoviricetes	Stanholtvirus	Stanholtvirus	Fully clustered
999	Burkholderia phage phiE12-2	NC_009236.1	50	TRUE	36.69	Duplodnaviria	Duplodnaviria	Uroviricota	Uroviricota	Caudoviricetes	Caudoviricetes		novel_order_15_of_Caudoviricetes	Peduoviridae	Peduoviridae		novel_subfamily_1_of_Peduoviridae	Duodecimduovirus	Tigrvirus|Duodecimduovirus	Fully clustered
1000	Burkholderia phage phiE255	NC_009237.1	55	TRUE	37.446	Duplodnaviria	Duplodnaviria	Uroviricota	Uroviricota	Caudoviricetes	Caudoviricetes		novel_order_32_of_Caudoviricetes		novel_family_2_of_novel_order_32_of_Caudoviricetes		novel_subfamily_0_of_novel_family_2_of_novel_order_32_of_Caudoviricetes	Bcepmuvirus	Bcepmuvirus	Fully clustered
1001	Ralstonia phage RSA1	NC_009382.1	51	TRUE	38.76	Duplodnaviria	Duplodnaviria	Uroviricota	Uroviricota	Caudoviricetes	Caudoviricetes		novel_order_15_of_Caudoviricetes	Peduoviridae	Peduoviridae		novel_subfamily_1_of_Peduoviridae	Aresaunavirus	Aresaunavirus|Arsyunavirus	Fully clustered
1002	Burkholderia phage BcepGomr	NC_009447.1	75	TRUE	52.414	Duplodnaviria	Duplodnaviria	Uroviricota	Uroviricota	Caudoviricetes	Caudoviricetes		novel_order_31_of_Caudoviricetes		Mesyanzhinovviridae		novel_subfamily_0_of_Mesyanzhinovviridae		novel_genus_0_of_novel_subfamily_0_of_Mesyanzhinovviridae	Lower clustered then removed
1003	Acidianus bottle-shaped virus	NC_009452.1	57	TRUE	23.814		No Realm							Ampullaviridae				Bottigliavirus		Fully clustered
1004	Enterobacteria phage cdtI	NC_009514.1	60	TRUE	47.021	Duplodnaviria	Duplodnaviria	Uroviricota	Uroviricota	Caudoviricetes	Caudoviricetes		novel_order_35_of_Caudoviricetes		novel_family_1_of_novel_order_35_of_Caudoviricetes		Sepvirinae		novel_genus_3_of_Sepvirinae	Fully clustered
1005	Staphylococcus phage 80alpha	NC_009526.1	73	TRUE	43.864	Duplodnaviria	Duplodnaviria	Uroviricota	Uroviricota	Caudoviricetes	Caudoviricetes		novel_order_12_of_Caudoviricetes		novel_family_3_of_novel_order_12_of_Caudoviricetes	Azeredovirinae	Bronfenbrennervirinae|Azeredovirinae	Dubowvirus	Dubowvirus	Fully clustered
1006	Synechococcus phage Syn5	NC_009531.1	61	TRUE	46.214	Duplodnaviria	Duplodnaviria	Uroviricota	Uroviricota	Caudoviricetes	Caudoviricetes		novel_order_39_of_Caudoviricetes	Autographiviridae	Autographiviridae		novel_subfamily_6_of_Autographiviridae	Voetvirus	Voetvirus	Fully clustered
1007	Escherichia phage Tls	NC_009540.1	87	TRUE	49.902	Duplodnaviria	Duplodnaviria	Uroviricota	Uroviricota	Caudoviricetes	Caudoviricetes		novel_order_35_of_Caudoviricetes	Drexlerviridae	Drexlerviridae	Tempevirinae	Tunavirinae|Rogunavirinae|Braunvirinae|Tempevirinae	Tlsvirus	Tlsvirus	Fully clustered
1008	Propionibacterium phage PA6	NC_009541.1	48	TRUE	29.739	Duplodnaviria	Duplodnaviria	Uroviricota	Uroviricota	Caudoviricetes	Caudoviricetes		novel_order_81_of_Caudoviricetes		novel_family_3_of_novel_order_81_of_Caudoviricetes		novel_subfamily_0_of_novel_family_3_of_novel_order_81_of_Caudoviricetes	Pahexavirus	Pahexavirus	Fully clustered
1009	Aeromonas phage phiO18P	NC_009542.2	45	TRUE	33.985	Duplodnaviria	Duplodnaviria	Uroviricota	Uroviricota	Caudoviricetes	Caudoviricetes		novel_order_15_of_Caudoviricetes	Peduoviridae	Peduoviridae		novel_subfamily_2_of_Peduoviridae	Bielevirus	Bielevirus	Lower clustered then removed
1010	Xanthomonas phage Xop411	NC_009543.1	58	TRUE	44.52	Duplodnaviria	Duplodnaviria	Uroviricota	Uroviricota	Caudoviricetes	Caudoviricetes		novel_order_39_of_Caudoviricetes		novel_family_0_of_novel_order_39_of_Caudoviricetes		novel_subfamily_0_of_novel_family_0_of_novel_order_39_of_Caudoviricetes	Xipdecavirus	Xipdecavirus	Fully clustered
1011	Phormidium phage Pf-WMP3	NC_009551.1	41	TRUE	43.249	Duplodnaviria	Duplodnaviria	Uroviricota	Uroviricota	Caudoviricetes	Caudoviricetes		novel_order_91_of_Caudoviricetes		novel_family_0_of_novel_order_91_of_Caudoviricetes		novel_subfamily_1_of_novel_family_0_of_novel_order_91_of_Caudoviricetes	Wumptrevirus	Wumptrevirus	Fully clustered
1012	Geobacillus virus E2	NC_009552.3	62	TRUE	40.863	Duplodnaviria	Duplodnaviria	Uroviricota	Uroviricota	Caudoviricetes	Caudoviricetes		novel_order_11_of_Caudoviricetes		novel_family_5_of_novel_order_11_of_Caudoviricetes		novel_subfamily_0_of_novel_family_5_of_novel_order_11_of_Caudoviricetes		novel_genus_0_of_novel_subfamily_0_of_novel_family_5_of_novel_order_11_of_Caudoviricetes	Fully clustered
1013	Lactobacillus phage LL-H	NC_009554.1	51	TRUE	34.659	Duplodnaviria	Duplodnaviria	Uroviricota	Uroviricota	Caudoviricetes	Caudoviricetes		novel_order_12_of_Caudoviricetes		novel_family_14_of_novel_order_12_of_Caudoviricetes		novel_subfamily_0_of_novel_family_14_of_novel_order_12_of_Caudoviricetes		novel_genus_0_of_novel_subfamily_0_of_novel_family_14_of_novel_order_12_of_Caudoviricetes	Fully clustered
1014	Pyrococcus abyssi virus 1	NC_009597.1	25	TRUE	18.098		No Realm													Edges removed
1015	Microbacterium phage Min1	NC_009603.1	77	TRUE	46.365	Duplodnaviria	Duplodnaviria	Uroviricota	Uroviricota	Caudoviricetes	Caudoviricetes		novel_order_80_of_Caudoviricetes		novel_family_15_of_novel_order_80_of_Caudoviricetes		novel_subfamily_0_of_novel_family_15_of_novel_order_80_of_Caudoviricetes	Minunavirus	Minunavirus	Lower clustered then removed
1016	Burkholderia phage BcepNY3	NC_009604.1	70	TRUE	47.382	Duplodnaviria	Duplodnaviria	Uroviricota	Uroviricota	Caudoviricetes	Caudoviricetes		novel_order_17_of_Caudoviricetes		novel_family_0_of_novel_order_17_of_Caudoviricetes		Kantovirinae	Naesvirus	Naesvirus	Fully clustered
1017	Actinomyces phage Av-1	NC_009643.1	22	TRUE	17.171	Duplodnaviria	Duplodnaviria	Uroviricota	Uroviricota	Caudoviricetes	Caudoviricetes		novel_order_1_of_Caudoviricetes		novel_family_0_of_novel_order_1_of_Caudoviricetes		novel_subfamily_5_of_novel_family_0_of_novel_order_1_of_Caudoviricetes	Dybvigvirus	Dybvigvirus	Lower clustered then removed
1018	Bacillus phage 1	NC_009737.2	54	TRUE	35.055	Duplodnaviria	Duplodnaviria	Uroviricota	Uroviricota	Caudoviricetes	Caudoviricetes		novel_order_11_of_Caudoviricetes		novel_family_4_of_novel_order_11_of_Caudoviricetes		novel_subfamily_0_of_novel_family_4_of_novel_order_11_of_Caudoviricetes	Svunavirus	Svunavirus	Fully clustered
1019	Bacillus phage 0305phi8-36	NC_009760.1	246	TRUE	218.948	Duplodnaviria	Duplodnaviria	Uroviricota	Uroviricota	Caudoviricetes	Caudoviricetes		novel_order_5_of_Caudoviricetes		novel_family_2_of_novel_order_5_of_Caudoviricetes		novel_subfamily_0_of_novel_family_2_of_novel_order_5_of_Caudoviricetes		novel_genus_0_of_novel_subfamily_0_of_novel_family_2_of_novel_order_5_of_Caudoviricetes	Lower clustered then removed
1020	Staphylococcus phage tp310-1	NC_009761.3	59	TRUE	42.232	Duplodnaviria	Duplodnaviria	Uroviricota	Uroviricota	Caudoviricetes	Caudoviricetes		novel_order_12_of_Caudoviricetes		novel_family_3_of_novel_order_12_of_Caudoviricetes	Bronfenbrennervirinae	Bronfenbrennervirinae|Azeredovirinae	Peeveelvirus	Peeveelvirus	Fully clustered
1021	Staphylococcus phage tp310-2	NC_009762.3	67	TRUE	47.785	Duplodnaviria	Duplodnaviria	Uroviricota	Uroviricota	Caudoviricetes	Caudoviricetes		novel_order_12_of_Caudoviricetes		novel_family_3_of_novel_order_12_of_Caudoviricetes		Bronfenbrennervirinae|Azeredovirinae	Triavirus	Triavirus	Fully clustered
1022	Staphylococcus phage tp310-3	NC_009763.3	58	TRUE	42.973	Duplodnaviria	Duplodnaviria	Uroviricota	Uroviricota	Caudoviricetes	Caudoviricetes		novel_order_12_of_Caudoviricetes		novel_family_3_of_novel_order_12_of_Caudoviricetes	Bronfenbrennervirinae	Bronfenbrennervirinae|Azeredovirinae	Peeveelvirus	Peeveelvirus	Fully clustered
1023	Corynebacterium phage BFK20	NC_009799.3	54	TRUE	42.972	Duplodnaviria	Duplodnaviria	Uroviricota	Uroviricota	Caudoviricetes	Caudoviricetes		novel_order_80_of_Caudoviricetes		novel_family_11_of_novel_order_80_of_Caudoviricetes		novel_subfamily_0_of_novel_family_11_of_novel_order_80_of_Caudoviricetes	Sasvirus	Sasvirus	Fully clustered
1024	Thermus phage P23-45	NC_009803.1	117	TRUE	84.201	Duplodnaviria	Duplodnaviria	Uroviricota	Uroviricota	Caudoviricetes	Caudoviricetes		novel_order_61_of_Caudoviricetes		novel_family_0_of_novel_order_61_of_Caudoviricetes		novel_subfamily_0_of_novel_family_0_of_novel_order_61_of_Caudoviricetes	Oshimavirus	Oshimavirus	Fully clustered
1025	Thermus phage P74-26	NC_009804.1	116	TRUE	83.319	Duplodnaviria	Duplodnaviria	Uroviricota	Uroviricota	Caudoviricetes	Caudoviricetes		novel_order_61_of_Caudoviricetes		novel_family_0_of_novel_order_61_of_Caudoviricetes		novel_subfamily_0_of_novel_family_0_of_novel_order_61_of_Caudoviricetes	Oshimavirus	Oshimavirus	Fully clustered
1026	Listeria phage A500	NC_009810.1	63	TRUE	38.867	Duplodnaviria	Duplodnaviria	Uroviricota	Uroviricota	Caudoviricetes	Caudoviricetes		novel_order_12_of_Caudoviricetes		novel_family_13_of_novel_order_12_of_Caudoviricetes		novel_subfamily_0_of_novel_family_13_of_novel_order_12_of_Caudoviricetes		novel_genus_0_of_novel_subfamily_0_of_novel_family_13_of_novel_order_12_of_Caudoviricetes	Fully clustered
1027	Listeria phage A511	NC_009811.2	192	TRUE	137.619	Duplodnaviria	Duplodnaviria	Uroviricota	Uroviricota	Caudoviricetes	Caudoviricetes		novel_order_8_of_Caudoviricetes	Herelleviridae	Herelleviridae	Jasinkavirinae	Jasinkavirinae|Brockvirinae	Pecentumvirus	Pecentumvirus	Fully clustered
1028	Listeria phage B025	NC_009812.1	66	TRUE	42.653	Duplodnaviria	Duplodnaviria	Uroviricota	Uroviricota	Caudoviricetes	Caudoviricetes		novel_order_12_of_Caudoviricetes		novel_family_12_of_novel_order_12_of_Caudoviricetes	Trabyvirinae	Trabyvirinae	Jelitavirus	Jelitavirus|Slepowronvirus	Fully clustered
1029	Listeria phage B054	NC_009813.1	80	TRUE	48.172	Duplodnaviria	Duplodnaviria	Uroviricota	Uroviricota	Caudoviricetes	Caudoviricetes		novel_order_12_of_Caudoviricetes		novel_family_0_of_novel_order_12_of_Caudoviricetes		novel_subfamily_0_of_novel_family_0_of_novel_order_12_of_Caudoviricetes		novel_genus_0_of_novel_subfamily_0_of_novel_family_0_of_novel_order_12_of_Caudoviricetes	Fully clustered
1030	Listeria phage P35	NC_009814.1	56	TRUE	35.822	Duplodnaviria	Duplodnaviria	Uroviricota	Uroviricota	Caudoviricetes	Caudoviricetes		novel_order_79_of_Caudoviricetes		novel_family_0_of_novel_order_79_of_Caudoviricetes		novel_subfamily_0_of_novel_family_0_of_novel_order_79_of_Caudoviricetes		novel_genus_0_of_novel_subfamily_0_of_novel_family_0_of_novel_order_79_of_Caudoviricetes	Lower clustered then removed
1031	Listeria phage A006	NC_009815.1	64	TRUE	38.124	Duplodnaviria	Duplodnaviria	Uroviricota	Uroviricota	Caudoviricetes	Caudoviricetes		novel_order_12_of_Caudoviricetes		novel_family_13_of_novel_order_12_of_Caudoviricetes		novel_subfamily_0_of_novel_family_13_of_novel_order_12_of_Caudoviricetes		novel_genus_2_of_novel_subfamily_0_of_novel_family_13_of_novel_order_12_of_Caudoviricetes	Fully clustered
1032	Corynebacterium phage P1201	NC_009816.1	97	TRUE	70.579	Duplodnaviria	Duplodnaviria	Uroviricota	Uroviricota	Caudoviricetes	Caudoviricetes		novel_order_76_of_Caudoviricetes	Zierdtviridae	Zierdtviridae	Toshachvirinae	Toshachvirinae	Chunghsingvirus	Chunghsingvirus	Lower clustered then removed
1033	Lactococcus phage KSY1	NC_009817.1	130	TRUE	79.232	Duplodnaviria	Duplodnaviria	Uroviricota	Uroviricota	Caudoviricetes	Caudoviricetes		novel_order_6_of_Caudoviricetes		novel_family_3_of_novel_order_6_of_Caudoviricetes		novel_subfamily_0_of_novel_family_3_of_novel_order_6_of_Caudoviricetes	Chopinvirus	Chopinvirus	Lower clustered then removed
1034	Pseudomonas phage MP22	NC_009818.1	51	TRUE	36.409	Duplodnaviria	Duplodnaviria	Uroviricota	Uroviricota	Caudoviricetes	Caudoviricetes		novel_order_32_of_Caudoviricetes		novel_family_4_of_novel_order_32_of_Caudoviricetes		novel_subfamily_0_of_novel_family_4_of_novel_order_32_of_Caudoviricetes	Casadabanvirus	Casadabanvirus	Fully clustered
1035	Streptococcus phage P9	NC_009819.1	53	TRUE	40.539	Duplodnaviria	Duplodnaviria	Uroviricota	Uroviricota	Caudoviricetes	Caudoviricetes		novel_order_12_of_Caudoviricetes		novel_family_4_of_novel_order_12_of_Caudoviricetes		novel_subfamily_0_of_Aliceevansviridae||novel_family_4_of_novel_order_12_of_Caudoviricetes		novel_genus_0_of_novel_subfamily_0_of_Aliceevansviridae||novel_family_4_of_novel_order_12_of_Caudoviricetes	Fully clustered
1036	Mycobacterium phage Tweety	NC_009820.1	109	TRUE	58.692	Duplodnaviria	Duplodnaviria	Uroviricota	Uroviricota	Caudoviricetes	Caudoviricetes		novel_order_81_of_Caudoviricetes		novel_family_15_of_novel_order_81_of_Caudoviricetes	Gracegardnervirinae	Gracegardnervirinae	Cheoctovirus	Cheoctovirus	Fully clustered
1037	Escherichia phage Phi1	NC_009821.1	276	TRUE	164.27	Duplodnaviria	Duplodnaviria	Uroviricota	Uroviricota	Caudoviricetes	Caudoviricetes		novel_order_58_of_Caudoviricetes	Straboviridae	Straboviridae		Tevenvirinae|Twarogvirinae	Krischvirus	Krischvirus	Fully clustered
1038	Staphylococcus phage SAP-2	NC_009875.1	20	TRUE	17.938	Duplodnaviria	Duplodnaviria	Uroviricota	Uroviricota	Caudoviricetes	Caudoviricetes		novel_order_2_of_Caudoviricetes	Rountreeviridae	Rountreeviridae	Rakietenvirinae	Rakietenvirinae	Rosenblumvirus	Rosenblumvirus	Fully clustered
1039	Mycobacterium phage U2	NC_009877.1	81	TRUE	51.277	Duplodnaviria	Duplodnaviria	Uroviricota	Uroviricota	Caudoviricetes	Caudoviricetes		novel_order_81_of_Caudoviricetes		novel_family_10_of_novel_order_81_of_Caudoviricetes		novel_subfamily_0_of_novel_family_10_of_novel_order_81_of_Caudoviricetes	Fromanvirus	Fromanvirus	Fully clustered
1040	Mycobacterium phage Bethlehem	NC_009878.1	87	TRUE	52.25	Duplodnaviria	Duplodnaviria	Uroviricota	Uroviricota	Caudoviricetes	Caudoviricetes		novel_order_81_of_Caudoviricetes		novel_family_10_of_novel_order_81_of_Caudoviricetes		novel_subfamily_0_of_novel_family_10_of_novel_order_81_of_Caudoviricetes	Fromanvirus	Fromanvirus	Fully clustered
1041	Acidianus filamentous virus 2	NC_009884.1	52	TRUE	31.787	Adnaviria	Adnaviria	Taleaviricota	Taleaviricota	Tokiviricetes	Tokiviricetes	Ligamenvirales	Ligamenvirales	Lipothrixviridae	Lipothrixviridae		noRef_of_Lipothrixviridae	Deltalipothrixvirus	Deltalipothrixvirus	Fully clustered
1042	Enterococcus phage EF24C	NC_009904.1	221	TRUE	142.072	Duplodnaviria	Duplodnaviria	Uroviricota	Uroviricota	Caudoviricetes	Caudoviricetes		novel_order_8_of_Caudoviricetes	Herelleviridae	Herelleviridae	Brockvirinae	Jasinkavirinae|Brockvirinae	Kochikohdavirus	Kochikohdavirus	Fully clustered
1043	Pseudomonas phage LKD16	NC_009935.1	53	TRUE	43.2	Duplodnaviria	Duplodnaviria	Uroviricota	Uroviricota	Caudoviricetes	Caudoviricetes		novel_order_39_of_Caudoviricetes	Autographiviridae	Autographiviridae	Krylovirinae	Krylovirinae	Phikmvvirus	Phikmvvirus	Fully clustered
1044	Pseudomonas phage LKA1	NC_009936.1	57	TRUE	41.593	Duplodnaviria	Duplodnaviria	Uroviricota	Uroviricota	Caudoviricetes	Caudoviricetes		novel_order_39_of_Caudoviricetes	Autographiviridae	Autographiviridae	Krylovirinae	Krylovirinae	Stubburvirus	Stubburvirus	Lower clustered then removed
1045	Acidianus rod-shaped virus 1	NC_009965.1	41	TRUE	24.655	Adnaviria	Adnaviria	Taleaviricota	Taleaviricota	Tokiviricetes	Tokiviricetes	Ligamenvirales	Ligamenvirales	Rudiviridae	Rudiviridae		noRef_of_Rudiviridae	Itarudivirus	Japarudivirus|Hoswirudivirus|Icerudivirus|Itarudivirus|Azorudivirus|Rudivirus|Usarudivirus	Fully clustered
1046	Sulfolobus spindle-shaped virus 4	NC_009986.1	34	TRUE	15.135		No Realm							Fuselloviridae				Alphafusellovirus		Fully clustered
1047	Vespertiliovirus SkV1CR23x	NC_009987.1	13	TRUE	7.87	Monodnaviria	Monodnaviria	Hofneiviricota	Hofneiviricota|Saleviricota|Phixviricota	Faserviricetes	Faserviricetes|Huolimaviricetes|Malgrandaviricetes	Tubulavirales		Plectroviridae				Vespertiliovirus		Fully clustered
1048	Thalassomonas phage BA3	NC_009990.1	47	TRUE	37.313	Duplodnaviria	Duplodnaviria	Uroviricota	Uroviricota	Caudoviricetes	Caudoviricetes		novel_order_36_of_Caudoviricetes		novel_family_0_of_novel_order_36_of_Caudoviricetes		novel_subfamily_0_of_novel_family_0_of_novel_order_36_of_Caudoviricetes		novel_genus_2_of_novel_subfamily_0_of_novel_family_0_of_novel_order_36_of_Caudoviricetes	Fully clustered
1049	Mycobacterium phage Giles	NC_009993.2	78	TRUE	53.746	Duplodnaviria	Duplodnaviria	Uroviricota	Uroviricota	Caudoviricetes	Caudoviricetes		novel_order_78_of_Caudoviricetes		novel_family_0_of_novel_order_78_of_Caudoviricetes		novel_subfamily_1_of_novel_family_0_of_novel_order_78_of_Caudoviricetes	Gilesvirus	Gilesvirus	Lower clustered then removed
1050	Escherichia phage JS98	NC_010105.1	266	TRUE	170.523	Duplodnaviria	Duplodnaviria	Uroviricota	Uroviricota	Caudoviricetes	Caudoviricetes		novel_order_58_of_Caudoviricetes	Straboviridae	Straboviridae	Tevenvirinae	Tevenvirinae|Twarogvirinae	Dhakavirus	Gaprivervirus|Dhakavirus	Fully clustered
1051	Escherichia phage phiEcoM-GJ1	NC_010106.1	75	TRUE	52.975	Duplodnaviria	Duplodnaviria	Uroviricota	Uroviricota	Caudoviricetes	Caudoviricetes		novel_order_57_of_Caudoviricetes	Chaseviridae	Chaseviridae	Cleopatravirinae	Cleopatravirinae	Carltongylesvirus	Carltongylesvirus	Fully clustered
1052	Pseudomonas virus Yua	NC_010116.1	77	TRUE	58.663	Duplodnaviria	Duplodnaviria	Uroviricota	Uroviricota	Caudoviricetes	Caudoviricetes		novel_order_31_of_Caudoviricetes	Mesyanzhinovviridae	Mesyanzhinovviridae	Rabinowitzvirinae	Bradleyvirinae|Rabinowitzvirinae	Yuavirus	Yuavirus	Fully clustered
1053	Staphylococcus phage phiMR11	NC_010147.1	67	TRUE	43.011	Duplodnaviria	Duplodnaviria	Uroviricota	Uroviricota	Caudoviricetes	Caudoviricetes		novel_order_12_of_Caudoviricetes		novel_family_3_of_novel_order_12_of_Caudoviricetes	Azeredovirinae	Bronfenbrennervirinae|Azeredovirinae	Phietavirus	Phietavirus	Fully clustered
1054	Acidianus filamentous virus 6	NC_010152.1	66	TRUE	39.577	Adnaviria	Adnaviria	Taleaviricota	Taleaviricota	Tokiviricetes	Tokiviricetes	Ligamenvirales	Ligamenvirales	Lipothrixviridae	Lipothrixviridae		noRef_of_Lipothrixviridae	Betalipothrixvirus	Betalipothrixvirus	Fully clustered
1055	Acidianus filamentous virus 7	NC_010153.1	57	TRUE	36.895	Adnaviria	Adnaviria	Taleaviricota	Taleaviricota	Tokiviricetes	Tokiviricetes	Ligamenvirales	Ligamenvirales	Lipothrixviridae	Lipothrixviridae		noRef_of_Lipothrixviridae	Betalipothrixvirus	Betalipothrixvirus	Fully clustered
1056	Acidianus filamentous virus 8	NC_010154.1	61	TRUE	38.179	Adnaviria	Adnaviria	Taleaviricota	Taleaviricota	Tokiviricetes	Tokiviricetes	Ligamenvirales	Ligamenvirales	Lipothrixviridae	Lipothrixviridae		noRef_of_Lipothrixviridae	Betalipothrixvirus	Betalipothrixvirus	Fully clustered
1057	Acidianus filamentous virus 3	NC_010155.1	68	TRUE	40.449	Adnaviria	Adnaviria	Taleaviricota	Taleaviricota	Tokiviricetes	Tokiviricetes	Ligamenvirales	Ligamenvirales	Lipothrixviridae	Lipothrixviridae		noRef_of_Lipothrixviridae	Betalipothrixvirus	Betalipothrixvirus	Fully clustered
1058	Lactobacillus prophage Lj771	NC_010179.2	56	TRUE	40.881	Duplodnaviria	Duplodnaviria	Uroviricota	Uroviricota	Caudoviricetes	Caudoviricetes		novel_order_11_of_Caudoviricetes		novel_family_18_of_novel_order_11_of_Caudoviricetes		novel_subfamily_0_of_novel_family_18_of_novel_order_11_of_Caudoviricetes		novel_genus_0_of_novel_subfamily_0_of_novel_family_18_of_novel_order_11_of_Caudoviricetes	Fully clustered
1059	Escherichia phage Min27	NC_010237.1	83	TRUE	63.395	Duplodnaviria	Duplodnaviria	Uroviricota	Uroviricota	Caudoviricetes	Caudoviricetes		novel_order_35_of_Caudoviricetes		novel_family_1_of_novel_order_35_of_Caudoviricetes	Sepvirinae	Sepvirinae	Traversvirus	Traversvirus	Fully clustered
1060	Vibrio phage Kappa	NC_010275.2	45	TRUE	33.507	Duplodnaviria	Duplodnaviria	Uroviricota	Uroviricota	Caudoviricetes	Caudoviricetes		novel_order_15_of_Caudoviricetes	Peduoviridae	Peduoviridae		novel_subfamily_3_of_Peduoviridae	Longwoodvirus	Longwoodvirus	Fully clustered
1061	Escherichia phage phiEco32	NC_010324.1	128	TRUE	77.554	Duplodnaviria	Duplodnaviria	Uroviricota	Uroviricota	Caudoviricetes	Caudoviricetes		novel_order_57_of_Caudoviricetes		Grimontviridae	Gordonclarkvirinae	Gordonclarkvirinae	Kuravirus	Kuravirus|Nieuwekanaalvirus	Fully clustered
1062	Bruynoghevirus LUZ24	NC_010325.1	68	TRUE	45.625	Duplodnaviria	Duplodnaviria	Uroviricota	Uroviricota	Caudoviricetes	Caudoviricetes		novel_order_57_of_Caudoviricetes		novel_family_0_of_novel_order_57_of_Caudoviricetes		novel_subfamily_0_of_novel_family_0_of_novel_order_57_of_Caudoviricetes	Bruynoghevirus	Bruynoghevirus	Fully clustered
1063	Pseudomonas phage LUZ19	NC_010326.1	54	TRUE	43.548	Duplodnaviria	Duplodnaviria	Uroviricota	Uroviricota	Caudoviricetes	Caudoviricetes		novel_order_39_of_Caudoviricetes	Autographiviridae	Autographiviridae	Krylovirinae	Krylovirinae	Phikmvvirus	Phikmvvirus	Fully clustered
1064	Halomonas phage phiHAP-1	NC_010342.1	46	TRUE	39.245	Duplodnaviria	Duplodnaviria	Uroviricota	Uroviricota	Caudoviricetes	Caudoviricetes		novel_order_15_of_Caudoviricetes		Peduoviridae		novel_subfamily_0_of_Peduoviridae	Hapunavirus	Hapunavirus	Lower clustered then removed
1065	Streptococcus phage 858	NC_010353.1	46	TRUE	35.543	Duplodnaviria	Duplodnaviria	Uroviricota	Uroviricota	Caudoviricetes	Caudoviricetes		novel_order_12_of_Caudoviricetes	Aliceevansviridae	Aliceevansviridae		novel_subfamily_0_of_Aliceevansviridae	Brussowvirus	Brussowvirus	Fully clustered
1066	Azospirillum phage Cd	NC_010355.1	95	TRUE	62.337	Duplodnaviria	Duplodnaviria	Uroviricota	Uroviricota	Caudoviricetes	Caudoviricetes		novel_order_29_of_Caudoviricetes		novel_family_4_of_novel_order_29_of_Caudoviricetes		novel_subfamily_0_of_novel_family_4_of_novel_order_29_of_Caudoviricetes		novel_genus_0_of_novel_subfamily_0_of_novel_family_4_of_novel_order_29_of_Caudoviricetes	Lower clustered then removed
1067	Lactococcus phage asccphi28	NC_010363.1	28	TRUE	18.762	Duplodnaviria	Duplodnaviria	Uroviricota	Uroviricota	Caudoviricetes	Caudoviricetes		novel_order_92_of_Caudoviricetes	Salasmaviridae	Salasmaviridae		novel_subfamily_2_of_Salasmaviridae		novel_genus_0_of_novel_subfamily_2_of_Salasmaviridae	Edges removed
1068	Stenotrophomonas phage PSH1	NC_010429.1	7	TRUE	6.867	Monodnaviria	Monodnaviria	Hofneiviricota	Hofneiviricota|Saleviricota|Phixviricota	Faserviricetes	Faserviricetes|Huolimaviricetes|Malgrandaviricetes	Tubulavirales		Inoviridae				Psecadovirus		Fully clustered
1069	Salmonella phage Vi II-E1	NC_010495.1	51	TRUE	45.051	Duplodnaviria	Duplodnaviria	Uroviricota	Uroviricota	Caudoviricetes	Caudoviricetes		novel_order_35_of_Caudoviricetes		novel_family_17_of_novel_order_35_of_Caudoviricetes		novel_subfamily_0_of_novel_family_17_of_novel_order_35_of_Caudoviricetes	Macdonaldcampvirus	Macdonaldcampvirus|Saltrevirus|Shuimuvirus|Cedarrivervirus|Buchananvirus|Skatevirus|Segzyvirus|Akiravirus|Caminolopintovirus|Swiduovirus|Deseoctovirus	Fully clustered
1070	Acidianus filamentous virus 9	NC_010537.1	73	TRUE	41.172	Adnaviria	Adnaviria	Taleaviricota	Taleaviricota	Tokiviricetes	Tokiviricetes	Ligamenvirales	Ligamenvirales	Lipothrixviridae	Lipothrixviridae		noRef_of_Lipothrixviridae	Betalipothrixvirus	Betalipothrixvirus	Fully clustered
1071	Lactococcus phage 1706	NC_010576.1	76	TRUE	55.597	Duplodnaviria	Duplodnaviria	Uroviricota	Uroviricota	Caudoviricetes	Caudoviricetes		novel_order_66_of_Caudoviricetes		novel_family_0_of_novel_order_66_of_Caudoviricetes		novel_subfamily_0_of_novel_family_0_of_novel_order_66_of_Caudoviricetes	Fremauxvirus	Fremauxvirus	Fully clustered
1072	Escherichia phage Eps7	NC_010583.1	170	TRUE	111.382	Duplodnaviria	Duplodnaviria	Uroviricota	Uroviricota	Caudoviricetes	Caudoviricetes		novel_order_58_of_Caudoviricetes	Demerecviridae	Demerecviridae	Markadamsvirinae	Markadamsvirinae|Mccorquodalevirinae	Epseptimavirus	Tequintavirus|Epseptimavirus	Fully clustered
1073	Salmonella phage phiSG-JL2	NC_010807.1	55	TRUE	38.815	Duplodnaviria	Duplodnaviria	Uroviricota	Uroviricota	Caudoviricetes	Caudoviricetes		novel_order_39_of_Caudoviricetes	Autographiviridae	Autographiviridae	Studiervirinae	Studiervirinae	Teetrevirus	Teetrevirus	Fully clustered
1074	Staphylococcus phage phiMR25	NC_010808.1	70	TRUE	44.342	Duplodnaviria	Duplodnaviria	Uroviricota	Uroviricota	Caudoviricetes	Caudoviricetes		novel_order_12_of_Caudoviricetes		novel_family_3_of_novel_order_12_of_Caudoviricetes	Azeredovirinae	Bronfenbrennervirinae|Azeredovirinae	Dubowvirus	Dubowvirus	Fully clustered
1075	Ralstonia phage phiRSL1	NC_010811.2	343	TRUE	231.255	Duplodnaviria	Duplodnaviria	Uroviricota	Uroviricota	Caudoviricetes	Caudoviricetes		novel_order_48_of_Caudoviricetes		novel_family_0_of_novel_order_48_of_Caudoviricetes		novel_subfamily_0_of_novel_family_0_of_novel_order_48_of_Caudoviricetes	Mieseafarmvirus	Mieseafarmvirus	Lower clustered then removed
1076	Pseudomonas phage 201phi2-1	NC_010821.1	461	TRUE	316.674	Duplodnaviria	Duplodnaviria	Uroviricota	Uroviricota	Caudoviricetes	Caudoviricetes		novel_order_56_of_Caudoviricetes		novel_family_2_of_novel_order_56_of_Caudoviricetes		novel_subfamily_0_of_novel_family_2_of_novel_order_56_of_Caudoviricetes		novel_genus_2_of_novel_subfamily_0_of_novel_family_2_of_novel_order_56_of_Caudoviricetes	Fully clustered
1077	Streptococcus phage PH15	NC_010945.1	60	TRUE	39.136	Duplodnaviria	Duplodnaviria	Uroviricota	Uroviricota	Caudoviricetes	Caudoviricetes		novel_order_12_of_Caudoviricetes		Aliceevansviridae		novel_subfamily_0_of_Aliceevansviridae||novel_family_6_of_novel_order_12_of_Caudoviricetes		novel_genus_5_of_novel_subfamily_0_of_Aliceevansviridae||novel_family_6_of_novel_order_12_of_Caudoviricetes	Fully clustered
1078	Mycobacterium phage KBG	NC_011019.1	89	TRUE	53.572	Duplodnaviria	Duplodnaviria	Uroviricota	Uroviricota	Caudoviricetes	Caudoviricetes		novel_order_81_of_Caudoviricetes		novel_family_10_of_novel_order_81_of_Caudoviricetes		novel_subfamily_0_of_novel_family_10_of_novel_order_81_of_Caudoviricetes	Fromanvirus	Fromanvirus	Fully clustered
1079	Mycobacterium phage Jasper	NC_011020.1	94	TRUE	50.968	Duplodnaviria	Duplodnaviria	Uroviricota	Uroviricota	Caudoviricetes	Caudoviricetes		novel_order_81_of_Caudoviricetes		novel_family_10_of_novel_order_81_of_Caudoviricetes		novel_subfamily_0_of_novel_family_10_of_novel_order_81_of_Caudoviricetes	Fromanvirus	Fromanvirus	Fully clustered
1080	Mycobacterium phage Lockley	NC_011021.1	90	TRUE	51.478	Duplodnaviria	Duplodnaviria	Uroviricota	Uroviricota	Caudoviricetes	Caudoviricetes		novel_order_81_of_Caudoviricetes		novel_family_10_of_novel_order_81_of_Caudoviricetes		novel_subfamily_0_of_novel_family_10_of_novel_order_81_of_Caudoviricetes	Fromanvirus	Fromanvirus	Fully clustered
1081	Mycobacterium phage DD5	NC_011022.1	87	TRUE	51.621	Duplodnaviria	Duplodnaviria	Uroviricota	Uroviricota	Caudoviricetes	Caudoviricetes		novel_order_81_of_Caudoviricetes		novel_family_10_of_novel_order_81_of_Caudoviricetes		novel_subfamily_0_of_novel_family_10_of_novel_order_81_of_Caudoviricetes	Fromanvirus	Fromanvirus	Fully clustered
1082	Mycobacterium phage Pukovnik	NC_011023.1	88	TRUE	52.892	Duplodnaviria	Duplodnaviria	Uroviricota	Uroviricota	Caudoviricetes	Caudoviricetes		novel_order_81_of_Caudoviricetes		novel_family_10_of_novel_order_81_of_Caudoviricetes		novel_subfamily_0_of_novel_family_10_of_novel_order_81_of_Caudoviricetes	Pukovnikvirus	Pukovnikvirus	Fully clustered
1083	Yersinia phage Yepe2	NC_011038.1	46	TRUE	38.677	Duplodnaviria	Duplodnaviria	Uroviricota	Uroviricota	Caudoviricetes	Caudoviricetes		novel_order_39_of_Caudoviricetes	Autographiviridae	Autographiviridae	Studiervirinae	Studiervirinae	Berlinvirus	Berlinvirus	Fully clustered
1084	Mycobacterium phage Predator	NC_011039.1	92	TRUE	70.11	Duplodnaviria	Duplodnaviria	Uroviricota	Uroviricota	Caudoviricetes	Caudoviricetes		novel_order_76_of_Caudoviricetes		novel_family_0_of_novel_order_76_of_Caudoviricetes		novel_subfamily_2_of_novel_family_0_of_novel_order_76_of_Caudoviricetes	Predatorvirus	Predatorvirus	Fully clustered
1085	Escherichia phage BA14	NC_011040.1	52	TRUE	39.816	Duplodnaviria	Duplodnaviria	Uroviricota	Uroviricota	Caudoviricetes	Caudoviricetes		novel_order_39_of_Caudoviricetes	Autographiviridae	Autographiviridae	Studiervirinae	Studiervirinae	Berlinvirus	Berlinvirus	Fully clustered
1086	Escherichia phage V5	NC_011041.1	233	TRUE	137.947	Duplodnaviria	Duplodnaviria	Uroviricota	Uroviricota	Caudoviricetes	Caudoviricetes		novel_order_59_of_Caudoviricetes		novel_family_1_of_novel_order_59_of_Caudoviricetes	Vequintavirinae	Vequintavirinae	Vequintavirus	Vequintavirus	Fully clustered
1087	Escherichia phage EcoDS1	NC_011042.1	53	TRUE	39.252	Duplodnaviria	Duplodnaviria	Uroviricota	Uroviricota	Caudoviricetes	Caudoviricetes		novel_order_39_of_Caudoviricetes	Autographiviridae	Autographiviridae	Studiervirinae	Studiervirinae	Kayfunavirus	Kayfunavirus	Fully clustered
1088	Klebsiella phage K11	NC_011043.1	51	TRUE	41.181	Duplodnaviria	Duplodnaviria	Uroviricota	Uroviricota	Caudoviricetes	Caudoviricetes		novel_order_39_of_Caudoviricetes	Autographiviridae	Autographiviridae	Studiervirinae	Studiervirinae	Przondovirus	Przondovirus	Fully clustered
1089	Mycobacterium phage Nigel	NC_011044.1	94	TRUE	69.904	Duplodnaviria	Duplodnaviria	Uroviricota	Uroviricota	Caudoviricetes	Caudoviricetes		novel_order_78_of_Caudoviricetes		novel_family_8_of_novel_order_78_of_Caudoviricetes	Bclasvirinae	Bclasvirinae	Coopervirus	Coopervirus	Fully clustered
1090	Escherichia phage 13a	NC_011045.1	55	TRUE	38.841	Duplodnaviria	Duplodnaviria	Uroviricota	Uroviricota	Caudoviricetes	Caudoviricetes		novel_order_39_of_Caudoviricetes	Autographiviridae	Autographiviridae	Studiervirinae	Studiervirinae	Teseptimavirus	Teseptimavirus	Fully clustered
1091	Lactococcus phage bIBB29	NC_011046.1	54	TRUE	29.305	Duplodnaviria	Duplodnaviria	Uroviricota	Uroviricota	Caudoviricetes	Caudoviricetes		novel_order_9_of_Caudoviricetes		novel_family_1_of_novel_order_9_of_Caudoviricetes		novel_subfamily_0_of_novel_family_1_of_novel_order_9_of_Caudoviricetes	Skunavirus	Skunavirus	Fully clustered
1092	Bacillus phage phi29	NC_011048.1	27	TRUE	19.282	Duplodnaviria	Duplodnaviria	Uroviricota	Uroviricota	Caudoviricetes	Caudoviricetes		novel_order_1_of_Caudoviricetes	Salasmaviridae	Salasmaviridae	Picovirinae	Picovirinae|Tatarstanvirinae	Salasvirus	Salasvirus	Fully clustered
1093	Mycobacterium phage Boomer	NC_011054.1	105	TRUE	58.037	Duplodnaviria	Duplodnaviria	Uroviricota	Uroviricota	Caudoviricetes	Caudoviricetes		novel_order_81_of_Caudoviricetes		novel_family_15_of_novel_order_81_of_Caudoviricetes	Gracegardnervirinae	Gracegardnervirinae	Cheoctovirus	Cheoctovirus	Fully clustered
1094	Mycobacterium phage Porky	NC_011055.1	147	TRUE	76.312	Duplodnaviria	Duplodnaviria	Uroviricota	Uroviricota	Caudoviricetes	Caudoviricetes		novel_order_81_of_Caudoviricetes		novel_family_13_of_novel_order_81_of_Caudoviricetes		novel_subfamily_1_of_novel_family_13_of_novel_order_81_of_Caudoviricetes	Kostyavirus	Kostyavirus	Fully clustered
1095	Mycobacterium phage Kostya	NC_011056.1	143	TRUE	75.811	Duplodnaviria	Duplodnaviria	Uroviricota	Uroviricota	Caudoviricetes	Caudoviricetes		novel_order_81_of_Caudoviricetes		novel_family_13_of_novel_order_81_of_Caudoviricetes		novel_subfamily_1_of_novel_family_13_of_novel_order_81_of_Caudoviricetes	Kostyavirus	Kostyavirus	Fully clustered
1096	Mycobacterium phage Phaedrus	NC_011057.1	98	TRUE	68.09	Duplodnaviria	Duplodnaviria	Uroviricota	Uroviricota	Caudoviricetes	Caudoviricetes		novel_order_78_of_Caudoviricetes		novel_family_8_of_novel_order_78_of_Caudoviricetes	Bclasvirinae	Bclasvirinae	Pipefishvirus	Pipefishvirus	Fully clustered
1097	Morganella phage MmP1	NC_011085.3	49	TRUE	38.457	Duplodnaviria	Duplodnaviria	Uroviricota	Uroviricota	Caudoviricetes	Caudoviricetes		novel_order_39_of_Caudoviricetes	Autographiviridae	Autographiviridae	Studiervirinae	Studiervirinae	Minipunavirus	Minipunavirus	Fully clustered
1098	Rhizobium phage 16-3	NC_011103.1	110	TRUE	60.195	Duplodnaviria	Duplodnaviria	Uroviricota	Uroviricota	Caudoviricetes	Caudoviricetes		novel_order_29_of_Caudoviricetes		novel_family_0_of_novel_order_29_of_Caudoviricetes		novel_subfamily_0_of_novel_family_0_of_novel_order_29_of_Caudoviricetes		novel_genus_0_of_novel_subfamily_0_of_novel_family_0_of_novel_order_29_of_Caudoviricetes	Lower clustered then removed
1099	Lactobacillus phage Lrm1	NC_011104.1	54	TRUE	39.989	Duplodnaviria	Duplodnaviria	Uroviricota	Uroviricota	Caudoviricetes	Caudoviricetes		novel_order_12_of_Caudoviricetes		novel_family_18_of_novel_order_12_of_Caudoviricetes		novel_subfamily_0_of_novel_family_18_of_novel_order_12_of_Caudoviricetes	Larmunavirus	Larmunavirus	Fully clustered
1100	Pseudomonas phage PT5	NC_011105.1	52	TRUE	42.954	Duplodnaviria	Duplodnaviria	Uroviricota	Uroviricota	Caudoviricetes	Caudoviricetes		novel_order_39_of_Caudoviricetes	Autographiviridae	Autographiviridae	Krylovirinae	Krylovirinae	Phikmvvirus	Phikmvvirus	Fully clustered
1101	Pseudomonas phage PT2	NC_011107.1	54	TRUE	42.961	Duplodnaviria	Duplodnaviria	Uroviricota	Uroviricota	Caudoviricetes	Caudoviricetes		novel_order_39_of_Caudoviricetes	Autographiviridae	Autographiviridae	Krylovirinae	Krylovirinae	Phikmvvirus	Phikmvvirus	Fully clustered
1102	Iodobacter phage PhiPLPE	NC_011142.1	84	TRUE	47.453	Duplodnaviria	Duplodnaviria	Uroviricota	Uroviricota	Caudoviricetes	Caudoviricetes		novel_order_35_of_Caudoviricetes		novel_family_14_of_novel_order_35_of_Caudoviricetes		novel_subfamily_0_of_novel_family_14_of_novel_order_35_of_Caudoviricetes	Iodovirus	Iodovirus	Lower clustered then removed
1103	Pseudomonas phage LBL3	NC_011165.1	88	TRUE	64.427	Duplodnaviria	Duplodnaviria	Uroviricota	Uroviricota	Caudoviricetes	Caudoviricetes		novel_order_23_of_Caudoviricetes		novel_family_1_of_novel_order_23_of_Caudoviricetes		novel_subfamily_0_of_novel_family_1_of_novel_order_23_of_Caudoviricetes	Pbunavirus	Pbunavirus	Fully clustered
1104	Pseudomonas phage LMA2	NC_011166.1	94	TRUE	66.53	Duplodnaviria	Duplodnaviria	Uroviricota	Uroviricota	Caudoviricetes	Caudoviricetes		novel_order_23_of_Caudoviricetes		novel_family_1_of_novel_order_23_of_Caudoviricetes		novel_subfamily_0_of_novel_family_1_of_novel_order_23_of_Caudoviricetes	Pbunavirus	Pbunavirus	Fully clustered
1105	Bacillus phage IEBH	NC_011167.1	86	TRUE	53.104	Duplodnaviria	Duplodnaviria	Uroviricota	Uroviricota	Caudoviricetes	Caudoviricetes		novel_order_79_of_Caudoviricetes		novel_family_1_of_novel_order_79_of_Caudoviricetes		novel_subfamily_0_of_novel_family_1_of_novel_order_79_of_Caudoviricetes||novel_family_12_of_novel_order_11_of_Caudoviricetes	Cecivirus	Cecivirus	Fully clustered
1106	Ralstonia phage RSB1	NC_011201.1	47	TRUE	43.079	Duplodnaviria	Duplodnaviria	Uroviricota	Uroviricota	Caudoviricetes	Caudoviricetes		novel_order_39_of_Caudoviricetes	Autographiviridae	Autographiviridae	Okabevirinae	Okabevirinae	Higashivirus	Higashivirus	Fully clustered
1107	Burkholderia phage KS10	NC_011216.1	49	TRUE	37.635	Duplodnaviria	Duplodnaviria	Uroviricota	Uroviricota	Caudoviricetes	Caudoviricetes		novel_order_32_of_Caudoviricetes		novel_family_3_of_novel_order_32_of_Caudoviricetes		novel_subfamily_0_of_novel_family_3_of_novel_order_32_of_Caudoviricetes		novel_genus_0_of_novel_subfamily_0_of_novel_family_3_of_novel_order_32_of_Caudoviricetes	Lower clustered then removed
1108	Sulfolobus spindle-shaped virus 5	NC_011217.1	34	TRUE	15.33		No Realm							Fuselloviridae				Alphafusellovirus		Fully clustered
1109	Bacteroides phage B40-8	NC_011222.1	46	TRUE	44.929	Duplodnaviria	Duplodnaviria	Uroviricota	Uroviricota	Caudoviricetes	Caudoviricetes		novel_order_44_of_Caudoviricetes		novel_family_0_of_novel_order_44_of_Caudoviricetes		novel_subfamily_1_of_novel_family_0_of_novel_order_44_of_Caudoviricetes		novel_genus_0_of_novel_subfamily_1_of_novel_family_0_of_novel_order_44_of_Caudoviricetes	Fully clustered
1110	Mycobacterium phage Solon	NC_011267.1	86	TRUE	49.487	Duplodnaviria	Duplodnaviria	Uroviricota	Uroviricota	Caudoviricetes	Caudoviricetes		novel_order_81_of_Caudoviricetes		novel_family_10_of_novel_order_81_of_Caudoviricetes		novel_subfamily_0_of_novel_family_10_of_novel_order_81_of_Caudoviricetes	Fromanvirus	Fromanvirus	Fully clustered
1111	Mycobacterium phage ScottMcG	NC_011269.2	221	TRUE	154.017	Duplodnaviria	Duplodnaviria	Uroviricota	Uroviricota	Caudoviricetes	Caudoviricetes		novel_order_70_of_Caudoviricetes		novel_family_0_of_novel_order_70_of_Caudoviricetes	Ceeclamvirinae	Ceeclamvirinae	Bixzunavirus	Bixzunavirus	Fully clustered
1112	Mycobacterium phage Spud	NC_011270.1	222	TRUE	154.906	Duplodnaviria	Duplodnaviria	Uroviricota	Uroviricota	Caudoviricetes	Caudoviricetes		novel_order_70_of_Caudoviricetes		novel_family_0_of_novel_order_70_of_Caudoviricetes	Ceeclamvirinae	Ceeclamvirinae	Bixzunavirus	Bixzunavirus	Fully clustered
1113	Mycobacterium phage Cali	NC_011271.1	222	TRUE	155.372	Duplodnaviria	Duplodnaviria	Uroviricota	Uroviricota	Caudoviricetes	Caudoviricetes		novel_order_70_of_Caudoviricetes		novel_family_0_of_novel_order_70_of_Caudoviricetes	Ceeclamvirinae	Ceeclamvirinae	Bixzunavirus	Bixzunavirus	Fully clustered
1114	Mycobacterium phage Rizal	NC_011272.1	220	TRUE	153.894	Duplodnaviria	Duplodnaviria	Uroviricota	Uroviricota	Caudoviricetes	Caudoviricetes		novel_order_70_of_Caudoviricetes		novel_family_0_of_novel_order_70_of_Caudoviricetes	Ceeclamvirinae	Ceeclamvirinae	Bixzunavirus	Bixzunavirus	Fully clustered
1115	Mycobacterium phage Myrna	NC_011273.1	229	TRUE	164.602	Duplodnaviria	Duplodnaviria	Uroviricota	Uroviricota	Caudoviricetes	Caudoviricetes		novel_order_70_of_Caudoviricetes		novel_family_0_of_novel_order_70_of_Caudoviricetes	Ceeclamvirinae	Ceeclamvirinae	Myrnavirus	Myrnavirus	Fully clustered
1116	Mycobacterium phage Troll4	NC_011285.1	84	TRUE	64.618	Duplodnaviria	Duplodnaviria	Uroviricota	Uroviricota	Caudoviricetes	Caudoviricetes		novel_order_76_of_Caudoviricetes		novel_family_0_of_novel_order_76_of_Caudoviricetes	Dclasvirinae	Dclasvirinae	Plotvirus	Plotvirus	Fully clustered
1117	Mycobacterium phage Pacc40	NC_011287.1	101	TRUE	58.554	Duplodnaviria	Duplodnaviria	Uroviricota	Uroviricota	Caudoviricetes	Caudoviricetes		novel_order_81_of_Caudoviricetes		novel_family_15_of_novel_order_81_of_Caudoviricetes	Gracegardnervirinae	Gracegardnervirinae	Cheoctovirus	Cheoctovirus	Fully clustered
1118	Mycobacterium phage Fruitloop	NC_011288.1	102	TRUE	58.471	Duplodnaviria	Duplodnaviria	Uroviricota	Uroviricota	Caudoviricetes	Caudoviricetes		novel_order_81_of_Caudoviricetes		novel_family_15_of_novel_order_81_of_Caudoviricetes	Gracegardnervirinae	Gracegardnervirinae	Cheoctovirus	Cheoctovirus	Fully clustered
1119	Mycobacterium phage Ramsey	NC_011289.1	108	TRUE	58.578	Duplodnaviria	Duplodnaviria	Uroviricota	Uroviricota	Caudoviricetes	Caudoviricetes		novel_order_81_of_Caudoviricetes		novel_family_15_of_novel_order_81_of_Caudoviricetes	Gracegardnervirinae	Gracegardnervirinae	Cheoctovirus	Cheoctovirus	Fully clustered
1120	Mycobacterium phage Gumball	NC_011290.1	88	TRUE	64.807	Duplodnaviria	Duplodnaviria	Uroviricota	Uroviricota	Caudoviricetes	Caudoviricetes		novel_order_76_of_Caudoviricetes		novel_family_0_of_novel_order_76_of_Caudoviricetes	Dclasvirinae	Dclasvirinae	Plotvirus	Plotvirus	Fully clustered
1121	Mycobacterium phage Brujita	NC_011291.1	74	TRUE	47.057	Duplodnaviria	Duplodnaviria	Uroviricota	Uroviricota	Caudoviricetes	Caudoviricetes		novel_order_81_of_Caudoviricetes		novel_family_16_of_novel_order_81_of_Caudoviricetes	Chebruvirinae	Chebruvirinae|Nclasvirinae|Pclasvirinae	Brujitavirus	Brujitavirus	Fully clustered
1122	Mycobacterium phage Konstantine	NC_011292.1	95	TRUE	68.952	Duplodnaviria	Duplodnaviria	Uroviricota	Uroviricota	Caudoviricetes	Caudoviricetes		novel_order_76_of_Caudoviricetes		novel_family_0_of_novel_order_76_of_Caudoviricetes		novel_subfamily_2_of_novel_family_0_of_novel_order_76_of_Caudoviricetes	Konstantinevirus	Konstantinevirus	Fully clustered
1123	Listeria phage P40	NC_011308.1	62	TRUE	35.638	Duplodnaviria	Duplodnaviria	Uroviricota	Uroviricota	Caudoviricetes	Caudoviricetes		novel_order_79_of_Caudoviricetes		novel_family_0_of_novel_order_79_of_Caudoviricetes		novel_subfamily_0_of_novel_family_0_of_novel_order_79_of_Caudoviricetes		novel_genus_1_of_novel_subfamily_0_of_novel_family_0_of_novel_order_79_of_Caudoviricetes	Lower clustered then removed
1124	Clostridium phage phiCP39-O	NC_011318.1	62	TRUE	38.753	Duplodnaviria	Duplodnaviria	Uroviricota	Uroviricota	Caudoviricetes	Caudoviricetes		novel_order_3_of_Caudoviricetes		novel_family_2_of_novel_order_3_of_Caudoviricetes		novel_subfamily_0_of_novel_family_2_of_novel_order_3_of_Caudoviricetes		novel_genus_0_of_novel_subfamily_0_of_novel_family_2_of_novel_order_3_of_Caudoviricetes	Fully clustered
1125	Staphylococcus phage phi2958PVL	NC_011344.1	60	TRUE	47.342	Duplodnaviria	Duplodnaviria	Uroviricota	Uroviricota	Caudoviricetes	Caudoviricetes		novel_order_12_of_Caudoviricetes		novel_family_3_of_novel_order_12_of_Caudoviricetes		Bronfenbrennervirinae|Azeredovirinae	Triavirus	Triavirus	Fully clustered
1126	Enterobacteria phage YYZ-2008	NC_011356.1	75	TRUE	54.896	Duplodnaviria	Duplodnaviria	Uroviricota	Uroviricota	Caudoviricetes	Caudoviricetes		novel_order_35_of_Caudoviricetes		novel_family_1_of_novel_order_35_of_Caudoviricetes		Sepvirinae	Pankowvirus	Marienburgvirus|Pankowvirus	Fully clustered
1127	Stx2-converting phage 1717	NC_011357.1	77	TRUE	62.147	Duplodnaviria	Duplodnaviria	Uroviricota	Uroviricota	Caudoviricetes	Caudoviricetes		novel_order_35_of_Caudoviricetes		novel_family_1_of_novel_order_35_of_Caudoviricetes		Sepvirinae	Pankowvirus	Marienburgvirus|Pankowvirus	Fully clustered
1128	Pseudomonas phage PAJU2	NC_011373.1	79	TRUE	46.872	Duplodnaviria	Duplodnaviria	Uroviricota	Uroviricota	Caudoviricetes	Caudoviricetes		novel_order_35_of_Caudoviricetes		novel_family_6_of_novel_order_35_of_Caudoviricetes		novel_subfamily_0_of_novel_family_6_of_novel_order_35_of_Caudoviricetes	Detrevirus	Detrevirus	Fully clustered
1129	Clostridioides phage phiCD27	NC_011398.1	75	TRUE	50.93	Duplodnaviria	Duplodnaviria	Uroviricota	Uroviricota	Caudoviricetes	Caudoviricetes		novel_order_11_of_Caudoviricetes		novel_family_20_of_novel_order_11_of_Caudoviricetes		novel_subfamily_0_of_novel_family_20_of_novel_order_11_of_Caudoviricetes	Colneyvirus	Colneyvirus	Fully clustered
1130	Ralstonia phage RSM3	NC_011399.1	15	TRUE	8.929	Monodnaviria	Monodnaviria	Hofneiviricota	Hofneiviricota|Saleviricota|Phixviricota	Faserviricetes	Faserviricetes|Huolimaviricetes|Malgrandaviricetes	Tubulavirales		Inoviridae				Habenivirus		Fully clustered
1131	Bacillus phage SPO1	NC_011421.1	206	TRUE	132.562	Duplodnaviria	Duplodnaviria	Uroviricota	Uroviricota	Caudoviricetes	Caudoviricetes		novel_order_8_of_Caudoviricetes	Herelleviridae	Herelleviridae	Spounavirinae	Spounavirinae	Okubovirus	Okubovirus	Fully clustered
1132	Bacillus phage AP50	NC_011523.1	31	TRUE	14.398	Varidnaviria	Varidnaviria	Preplasmiviricota	Dividoviricota|Preplasmiviricota	Tectiliviricetes	Laserviricetes|Tectiliviricetes	Kalamavirales	Kalamavirales	Tectiviridae	Tectiviridae		noRef_of_Tectiviridae	Betatectivirus	Betatectivirus	Fully clustered
1133	Kluyvera phage Kvp1	NC_011534.1	47	TRUE	39.472	Duplodnaviria	Duplodnaviria	Uroviricota	Uroviricota	Caudoviricetes	Caudoviricetes		novel_order_39_of_Caudoviricetes	Autographiviridae	Autographiviridae	Studiervirinae	Studiervirinae	Berlinvirus	Berlinvirus	Fully clustered
1134	Bacteriophage APSE-2	NC_011551.1	41	TRUE	39.867	Duplodnaviria	Duplodnaviria	Uroviricota	Uroviricota	Caudoviricetes	Caudoviricetes		novel_order_35_of_Caudoviricetes		novel_family_21_of_novel_order_35_of_Caudoviricetes		novel_subfamily_0_of_novel_family_21_of_novel_order_35_of_Caudoviricetes	Sendosyvirus	Sendosyvirus	Fully clustered
1135	Stenotrophomonas phage S1	NC_011589.1	48	TRUE	40.287	Duplodnaviria	Duplodnaviria	Uroviricota	Uroviricota	Caudoviricetes	Caudoviricetes		novel_order_28_of_Caudoviricetes		novel_family_3_of_novel_order_28_of_Caudoviricetes		novel_subfamily_0_of_novel_family_3_of_novel_order_28_of_Caudoviricetes		novel_genus_0_of_novel_subfamily_0_of_novel_family_3_of_novel_order_28_of_Caudoviricetes	Lower clustered then removed
1136	Pseudomonas phage MP38	NC_011611.1	51	TRUE	36.885	Duplodnaviria	Duplodnaviria	Uroviricota	Uroviricota	Caudoviricetes	Caudoviricetes		novel_order_32_of_Caudoviricetes		novel_family_4_of_novel_order_32_of_Caudoviricetes		novel_subfamily_0_of_novel_family_4_of_novel_order_32_of_Caudoviricetes	Casadabanvirus	Casadabanvirus	Fully clustered
1137	Staphylococcus phage phiSauS-IPLA35	NC_011612.1	62	TRUE	45.344	Duplodnaviria	Duplodnaviria	Uroviricota	Uroviricota	Caudoviricetes	Caudoviricetes		novel_order_12_of_Caudoviricetes		novel_family_3_of_novel_order_12_of_Caudoviricetes		Bronfenbrennervirinae|Azeredovirinae	Triavirus	Triavirus	Fully clustered
1138	Pseudomonas phage MP29	NC_011613.1	51	TRUE	36.632	Duplodnaviria	Duplodnaviria	Uroviricota	Uroviricota	Caudoviricetes	Caudoviricetes		novel_order_32_of_Caudoviricetes		novel_family_4_of_novel_order_32_of_Caudoviricetes		novel_subfamily_0_of_novel_family_4_of_novel_order_32_of_Caudoviricetes	Casadabanvirus	Casadabanvirus	Fully clustered
1139	Staphylococcus phage vB_SauS-phiIPLA88	NC_011614.1	60	TRUE	42.526	Duplodnaviria	Duplodnaviria	Uroviricota	Uroviricota	Caudoviricetes	Caudoviricetes		novel_order_12_of_Caudoviricetes		novel_family_3_of_novel_order_12_of_Caudoviricetes	Azeredovirinae	Bronfenbrennervirinae|Azeredovirinae	Dubowvirus	Dubowvirus	Fully clustered
1140	Bacillus phage TP21-L	NC_011645.1	56	TRUE	37.456	Duplodnaviria	Duplodnaviria	Uroviricota	Uroviricota	Caudoviricetes	Caudoviricetes		novel_order_11_of_Caudoviricetes		novel_family_13_of_novel_order_11_of_Caudoviricetes		novel_subfamily_0_of_novel_family_13_of_novel_order_11_of_Caudoviricetes	Lwoffvirus	Lwoffvirus	Fully clustered
1141	Pseudomonas phage 14-1	NC_011703.1	90	TRUE	66.235	Duplodnaviria	Duplodnaviria	Uroviricota	Uroviricota	Caudoviricetes	Caudoviricetes		novel_order_23_of_Caudoviricetes		novel_family_1_of_novel_order_23_of_Caudoviricetes		novel_subfamily_0_of_novel_family_1_of_novel_order_23_of_Caudoviricetes	Pbunavirus	Pbunavirus	Fully clustered
1142	Pseudomonas phage SN	NC_011756.1	92	TRUE	66.39	Duplodnaviria	Duplodnaviria	Uroviricota	Uroviricota	Caudoviricetes	Caudoviricetes		novel_order_23_of_Caudoviricetes		novel_family_1_of_novel_order_23_of_Caudoviricetes		novel_subfamily_0_of_novel_family_1_of_novel_order_23_of_Caudoviricetes	Pbunavirus	Pbunavirus	Fully clustered
1143	Lactobacillus phage Lv-1	NC_011801.1	47	TRUE	38.934	Duplodnaviria	Duplodnaviria	Uroviricota	Uroviricota	Caudoviricetes	Caudoviricetes		novel_order_12_of_Caudoviricetes		novel_family_15_of_novel_order_12_of_Caudoviricetes		novel_subfamily_0_of_novel_family_15_of_novel_order_12_of_Caudoviricetes		novel_genus_0_of_novel_subfamily_0_of_novel_family_15_of_novel_order_12_of_Caudoviricetes	Lower clustered then removed
1144	Salmonella phage SE1 (in:P22virus)	NC_011802.1	67	TRUE	41.941	Duplodnaviria	Duplodnaviria	Uroviricota	Uroviricota	Caudoviricetes	Caudoviricetes		novel_order_35_of_Caudoviricetes		novel_family_0_of_novel_order_35_of_Caudoviricetes		Hendrixvirinae	Lederbergvirus	Lederbergvirus	Fully clustered
1145	Pseudomonas phage PB1	NC_011810.1	93	TRUE	65.764	Duplodnaviria	Duplodnaviria	Uroviricota	Uroviricota	Caudoviricetes	Caudoviricetes		novel_order_23_of_Caudoviricetes		novel_family_1_of_novel_order_23_of_Caudoviricetes		novel_subfamily_0_of_novel_family_1_of_novel_order_23_of_Caudoviricetes	Pbunavirus	Pbunavirus	Fully clustered
1146	Erwinia phage phiEa21-4	NC_011811.1	118	TRUE	84.576	Duplodnaviria	Duplodnaviria	Uroviricota	Uroviricota	Caudoviricetes	Caudoviricetes		novel_order_59_of_Caudoviricetes		novel_family_4_of_novel_order_59_of_Caudoviricetes	Ounavirinae	Ounavirinae	Kolesnikvirus	Kolesnikvirus	Fully clustered
1147	Salmonella phage epsilon34	NC_011976.1	73	TRUE	43.016	Duplodnaviria	Duplodnaviria	Uroviricota	Uroviricota	Caudoviricetes	Caudoviricetes		novel_order_35_of_Caudoviricetes		novel_family_0_of_novel_order_35_of_Caudoviricetes		Hendrixvirinae	Lederbergvirus	Lederbergvirus	Fully clustered
1148	Mycobacterium phage Phlyer	NC_012027.1	105	TRUE	69.378	Duplodnaviria	Duplodnaviria	Uroviricota	Uroviricota	Caudoviricetes	Caudoviricetes		novel_order_78_of_Caudoviricetes		novel_family_8_of_novel_order_78_of_Caudoviricetes	Bclasvirinae	Bclasvirinae	Pipefishvirus	Pipefishvirus	Fully clustered
1149	Pseudomonas phage phi2954	NC_012091.2|NC_012092.1|NC_012093.1	14	TRUE	12.685	Riboviria	Riboviria	Duplornaviricota	Duplornaviricota|Lenarviricota	Vidaverviricetes	Vidaverviricetes|Leviviricetes	Mindivirales		Cystoviridae				Cystovirus		Lower clustered then removed
1150	Escherichia phage SSL-2009a	NC_012223.2	67	TRUE	44.899	Duplodnaviria	Duplodnaviria	Uroviricota	Uroviricota	Caudoviricetes	Caudoviricetes		novel_order_35_of_Caudoviricetes		novel_family_19_of_novel_order_35_of_Caudoviricetes		novel_subfamily_0_of_novel_family_19_of_novel_order_35_of_Caudoviricetes	Dhillonvirus	Dhillonvirus	Fully clustered
1151	Pseudomonas phage phikF77	NC_012418.1	53	TRUE	43.152	Duplodnaviria	Duplodnaviria	Uroviricota	Uroviricota	Caudoviricetes	Caudoviricetes		novel_order_39_of_Caudoviricetes	Autographiviridae	Autographiviridae	Krylovirinae	Krylovirinae	Phikmvvirus	Phikmvvirus	Fully clustered
1152	Enterococcus phage EFAP-1	NC_012419.1	24	TRUE	21.115	Duplodnaviria	Duplodnaviria	Uroviricota	Uroviricota	Caudoviricetes	Caudoviricetes		novel_order_12_of_Caudoviricetes		novel_family_8_of_novel_order_12_of_Caudoviricetes		novel_subfamily_0_of_novel_family_8_of_novel_order_12_of_Caudoviricetes		novel_genus_1_of_novel_subfamily_0_of_novel_family_8_of_novel_order_12_of_Caudoviricetes	Fully clustered
1153	Lactobacillus phage Lb338-1	NC_012530.1	199	TRUE	142.111	Duplodnaviria	Duplodnaviria	Uroviricota	Uroviricota	Caudoviricetes	Caudoviricetes		novel_order_8_of_Caudoviricetes	Herelleviridae	Herelleviridae		novel_subfamily_2_of_Herelleviridae	Mooreparkvirus	Mooreparkvirus	Lower clustered then removed
1154	Halorubrum pleomorphic virus 1	NC_012558.1	10	TRUE	7.048	Monodnaviria	Monodnaviria	Saleviricota	Hofneiviricota|Saleviricota|Phixviricota	Huolimaviricetes	Faserviricetes|Huolimaviricetes|Malgrandaviricetes	Haloruvirales		Pleolipoviridae				Alphapleolipovirus		Lower clustered then removed
1155	Enterobacteria phage RB51	NC_012635.1	273	TRUE	168.394	Duplodnaviria	Duplodnaviria	Uroviricota	Uroviricota	Caudoviricetes	Caudoviricetes		novel_order_58_of_Caudoviricetes	Straboviridae	Straboviridae	Tevenvirinae	Tevenvirinae|Twarogvirinae	Tequatrovirus	Tequatrovirus|Mosigvirus	Fully clustered
1156	Escherichia phage RB14	NC_012638.1	274	TRUE	165.429	Duplodnaviria	Duplodnaviria	Uroviricota	Uroviricota	Caudoviricetes	Caudoviricetes		novel_order_58_of_Caudoviricetes	Straboviridae	Straboviridae	Tevenvirinae	Tevenvirinae|Twarogvirinae	Tequatrovirus	Tequatrovirus|Mosigvirus	Fully clustered
1157	Vibrio phage VP93	NC_012662.1	44	TRUE	43.931	Duplodnaviria	Duplodnaviria	Uroviricota	Uroviricota	Caudoviricetes	Caudoviricetes		novel_order_39_of_Caudoviricetes	Autographiviridae	Autographiviridae		Slopekvirinae|Corkvirinae	Maculvirus	Maculvirus	Fully clustered
1158	Lactococcus phage P087	NC_012663.1	88	TRUE	60.074	Duplodnaviria	Duplodnaviria	Uroviricota	Uroviricota	Caudoviricetes	Caudoviricetes		novel_order_9_of_Caudoviricetes		novel_family_0_of_novel_order_9_of_Caudoviricetes		novel_subfamily_0_of_novel_family_0_of_novel_order_9_of_Caudoviricetes	Teubervirus	Teubervirus	Fully clustered
1159	Sulfitobacter phage EE36phi1	NC_012696.1	79	TRUE	73.325	Duplodnaviria	Duplodnaviria	Uroviricota	Uroviricota	Caudoviricetes	Caudoviricetes		novel_order_54_of_Caudoviricetes	Schitoviridae	Schitoviridae	Rhodovirinae	Rhodovirinae	Aorunvirus	Aorunvirus	Fully clustered
1160	Silicibacter phage DSS3phi2	NC_012697.1	81	TRUE	74.611	Duplodnaviria	Duplodnaviria	Uroviricota	Uroviricota	Caudoviricetes	Caudoviricetes		novel_order_54_of_Caudoviricetes	Schitoviridae	Schitoviridae	Rhodovirinae	Rhodovirinae	Aorunvirus	Aorunvirus	Fully clustered
1161	Escherichia phage JSE	NC_012740.1	277	TRUE	166.418	Duplodnaviria	Duplodnaviria	Uroviricota	Uroviricota	Caudoviricetes	Caudoviricetes		novel_order_58_of_Caudoviricetes	Straboviridae	Straboviridae		Tevenvirinae|Twarogvirinae	Krischvirus	Krischvirus	Fully clustered
1162	Escherichia phage JS10	NC_012741.1	265	TRUE	171.451	Duplodnaviria	Duplodnaviria	Uroviricota	Uroviricota	Caudoviricetes	Caudoviricetes		novel_order_58_of_Caudoviricetes	Straboviridae	Straboviridae	Tevenvirinae	Tevenvirinae|Twarogvirinae	Dhakavirus	Gaprivervirus|Dhakavirus	Fully clustered
1163	Xanthomonas phage phiL7	NC_012742.1	58	TRUE	44.08	Duplodnaviria	Duplodnaviria	Uroviricota	Uroviricota	Caudoviricetes	Caudoviricetes		novel_order_39_of_Caudoviricetes		novel_family_0_of_novel_order_39_of_Caudoviricetes		novel_subfamily_0_of_novel_family_0_of_novel_order_39_of_Caudoviricetes	Eisenstarkvirus	Eisenstarkvirus	Fully clustered
1164	Burkholderia phage BcepIL02	NC_012743.2	76	TRUE	62.715	Duplodnaviria	Duplodnaviria	Uroviricota	Uroviricota	Caudoviricetes	Caudoviricetes		novel_order_26_of_Caudoviricetes		novel_family_2_of_novel_order_26_of_Caudoviricetes		novel_subfamily_2_of_novel_family_2_of_novel_order_26_of_Caudoviricetes	Lessievirus	Lessievirus	Fully clustered
1165	Escherichia phage wV8	NC_012749.1	140	TRUE	88.487	Duplodnaviria	Duplodnaviria	Uroviricota	Uroviricota	Caudoviricetes	Caudoviricetes		novel_order_59_of_Caudoviricetes		novel_family_4_of_novel_order_59_of_Caudoviricetes	Ounavirinae	Ounavirinae	Felixounavirus	Felixounavirus|Mooglevirus|Suspvirus	Fully clustered
1166	Streptococcus phage 5093	NC_012753.1	48	TRUE	37.184	Duplodnaviria	Duplodnaviria	Uroviricota	Uroviricota	Caudoviricetes	Caudoviricetes		novel_order_12_of_Caudoviricetes		Aliceevansviridae		novel_subfamily_0_of_Aliceevansviridae		novel_genus_3_of_novel_subfamily_0_of_Aliceevansviridae	Fully clustered
1167	Streptococcus phage PH10	NC_012756.1	54	TRUE	31.276	Duplodnaviria	Duplodnaviria	Uroviricota	Uroviricota	Caudoviricetes	Caudoviricetes		novel_order_12_of_Caudoviricetes		novel_family_5_of_novel_order_12_of_Caudoviricetes		novel_subfamily_0_of_novel_family_5_of_novel_order_12_of_Caudoviricetes		novel_genus_1_of_novel_subfamily_0_of_novel_family_5_of_novel_order_12_of_Caudoviricetes	Fully clustered
1168	Vibrio phage VEJ	NC_012757.1	11	TRUE	6.842	Monodnaviria	Monodnaviria	Hofneiviricota	Hofneiviricota|Saleviricota|Phixviricota	Faserviricetes	Faserviricetes|Huolimaviricetes|Malgrandaviricetes	Tubulavirales		Inoviridae				Fibrovirus		Fully clustered
1169	Staphylococcus phage phiPVL-CN125	NC_012784.1	65	TRUE	44.492	Duplodnaviria	Duplodnaviria	Uroviricota	Uroviricota	Caudoviricetes	Caudoviricetes		novel_order_12_of_Caudoviricetes		novel_family_3_of_novel_order_12_of_Caudoviricetes	Bronfenbrennervirinae	Bronfenbrennervirinae|Azeredovirinae	Peeveelvirus	Peeveelvirus	Fully clustered
1170	Mycobacterium phage Angel	NC_012788.1	61	TRUE	41.441	Duplodnaviria	Duplodnaviria	Uroviricota	Uroviricota	Caudoviricetes	Caudoviricetes		novel_order_81_of_Caudoviricetes		novel_family_5_of_novel_order_81_of_Caudoviricetes	Gclasvirinae	Gclasvirinae	Liefievirus	Liefievirus	Fully clustered
1171	Escherichia phage St-1	NC_012868.1	11	TRUE	6.094	Monodnaviria	Monodnaviria	Phixviricota	Hofneiviricota|Saleviricota|Phixviricota	Malgrandaviricetes	Faserviricetes|Huolimaviricetes|Malgrandaviricetes	Petitvirales		Microviridae		Bullavirinae		Alphatrevirus		Fully clustered
1172	Streptococcus phage M102	NC_012884.1	41	TRUE	31.147	Duplodnaviria	Duplodnaviria	Uroviricota	Uroviricota	Caudoviricetes	Caudoviricetes		novel_order_12_of_Caudoviricetes		novel_family_20_of_novel_order_12_of_Caudoviricetes		novel_subfamily_0_of_novel_family_20_of_novel_order_12_of_Caudoviricetes		novel_genus_0_of_novel_subfamily_0_of_novel_family_20_of_novel_order_12_of_Caudoviricetes	Fully clustered
1173	Cyanophage PSS2	NC_013021.1	131	TRUE	107.53	Duplodnaviria	Duplodnaviria	Uroviricota	Uroviricota	Caudoviricetes	Caudoviricetes		novel_order_19_of_Caudoviricetes		novel_family_0_of_novel_order_19_of_Caudoviricetes		novel_subfamily_0_of_novel_family_0_of_novel_order_19_of_Caudoviricetes		novel_genus_0_of_novel_subfamily_0_of_novel_family_0_of_novel_order_19_of_Caudoviricetes	Lower clustered then removed
1174	Burkholderia phage KS9	NC_013055.1	50	TRUE	39.896	Duplodnaviria	Duplodnaviria	Uroviricota	Uroviricota	Caudoviricetes	Caudoviricetes		novel_order_35_of_Caudoviricetes		novel_family_23_of_novel_order_35_of_Caudoviricetes		novel_subfamily_0_of_novel_family_23_of_novel_order_35_of_Caudoviricetes		novel_genus_1_of_novel_subfamily_0_of_novel_family_23_of_novel_order_35_of_Caudoviricetes	Fully clustered
1175	Salmonella phage g341c	NC_013059.1	68	TRUE	40.975	Duplodnaviria	Duplodnaviria	Uroviricota	Uroviricota	Caudoviricetes	Caudoviricetes		novel_order_35_of_Caudoviricetes		novel_family_0_of_novel_order_35_of_Caudoviricetes		Hendrixvirinae	Lederbergvirus	Lederbergvirus	Fully clustered
1176	Synechococcus phage S-RSM4	NC_013085.1	237	TRUE	194.454	Duplodnaviria	Duplodnaviria	Uroviricota	Uroviricota	Caudoviricetes	Caudoviricetes		novel_order_58_of_Caudoviricetes	Kyanoviridae	Kyanoviridae		novel_subfamily_1_of_Kyanoviridae	Gibbetvirus	Sedonavirus|Gibbetvirus|Cymopoleiavirus	Fully clustered
1177	Lactococcus phage CB14	NC_013152.1	52	TRUE	29.459	Duplodnaviria	Duplodnaviria	Uroviricota	Uroviricota	Caudoviricetes	Caudoviricetes		novel_order_9_of_Caudoviricetes		novel_family_1_of_novel_order_9_of_Caudoviricetes		novel_subfamily_0_of_novel_family_1_of_novel_order_9_of_Caudoviricetes	Skunavirus	Skunavirus	Fully clustered
1178	Lactococcus phage CB19	NC_013153.1	51	TRUE	28.643	Duplodnaviria	Duplodnaviria	Uroviricota	Uroviricota	Caudoviricetes	Caudoviricetes		novel_order_9_of_Caudoviricetes		novel_family_1_of_novel_order_9_of_Caudoviricetes		novel_subfamily_0_of_novel_family_1_of_novel_order_9_of_Caudoviricetes	Skunavirus	Skunavirus	Fully clustered
1179	Lactococcus phage CB20	NC_013154.1	51	TRUE	28.625	Duplodnaviria	Duplodnaviria	Uroviricota	Uroviricota	Caudoviricetes	Caudoviricetes		novel_order_9_of_Caudoviricetes		novel_family_1_of_novel_order_9_of_Caudoviricetes		novel_subfamily_0_of_novel_family_1_of_novel_order_9_of_Caudoviricetes	Skunavirus	Skunavirus	Fully clustered
1180	Lactococcus phage CB13	NC_013155.1	55	TRUE	32.182	Duplodnaviria	Duplodnaviria	Uroviricota	Uroviricota	Caudoviricetes	Caudoviricetes		novel_order_9_of_Caudoviricetes		novel_family_1_of_novel_order_9_of_Caudoviricetes		novel_subfamily_0_of_novel_family_1_of_novel_order_9_of_Caudoviricetes	Skunavirus	Skunavirus	Fully clustered
1181	Staphylococcus phage P954	NC_013195.1	69	TRUE	40.761	Duplodnaviria	Duplodnaviria	Uroviricota	Uroviricota	Caudoviricetes	Caudoviricetes		novel_order_12_of_Caudoviricetes		novel_family_3_of_novel_order_12_of_Caudoviricetes	Bronfenbrennervirinae	Bronfenbrennervirinae|Azeredovirinae	Biseptimavirus	Biseptimavirus	Fully clustered
1182	Thermus phage P23-77	NC_013197.1	37	TRUE	17.036	Varidnaviria	Varidnaviria	Dividoviricota	Dividoviricota|Preplasmiviricota	Laserviricetes	Laserviricetes|Tectiliviricetes	Halopanivirales	Halopanivirales	Matshushitaviridae	Matshushitaviridae		noRef_of_Matshushitaviridae	Hukuchivirus	Hukuchivirus	Fully clustered
1183	Streptomyces phage ZL12	NC_013420.1	112	TRUE	90.435	Duplodnaviria	Duplodnaviria	Uroviricota	Uroviricota	Caudoviricetes	Caudoviricetes		novel_order_68_of_Caudoviricetes		novel_family_6_of_novel_order_68_of_Caudoviricetes		novel_subfamily_0_of_novel_family_6_of_novel_order_68_of_Caudoviricetes		novel_genus_0_of_novel_subfamily_0_of_novel_family_6_of_novel_order_68_of_Caudoviricetes	Lower clustered then removed
1184	Acidianus spindle-shaped virus 1	NC_013585.1	38	TRUE	24.186		No Realm							Fuselloviridae				Betafusellovirus		Fully clustered
1185	Sulfolobus spindle-shaped virus 6	NC_013587.1	33	TRUE	15.684		No Realm							Fuselloviridae				Betafusellovirus		Fully clustered
1186	Sulfolobus spindle-shaped virus 7	NC_013588.1	33	TRUE	17.602		No Realm							Fuselloviridae				Alphafusellovirus		Fully clustered
1187	Escherichia phage D108	NC_013594.1	57	TRUE	37.235	Duplodnaviria	Duplodnaviria	Uroviricota	Uroviricota	Caudoviricetes	Caudoviricetes		novel_order_32_of_Caudoviricetes		novel_family_5_of_novel_order_32_of_Caudoviricetes		novel_subfamily_0_of_novel_family_5_of_novel_order_32_of_Caudoviricetes	Muvirus	Muvirus	Fully clustered
1188	Aggregatibacter phage S1249	NC_013597.1	66	TRUE	43.97	Duplodnaviria	Duplodnaviria	Uroviricota	Uroviricota	Caudoviricetes	Caudoviricetes		novel_order_31_of_Caudoviricetes		novel_family_1_of_novel_order_31_of_Caudoviricetes		novel_subfamily_0_of_novel_family_1_of_novel_order_31_of_Caudoviricetes		novel_genus_0_of_novel_subfamily_0_of_novel_family_1_of_novel_order_31_of_Caudoviricetes	Fully clustered
1189	Streptococcus phage ALQ13.2	NC_013598.1	44	TRUE	35.525	Duplodnaviria	Duplodnaviria	Uroviricota	Uroviricota	Caudoviricetes	Caudoviricetes		novel_order_12_of_Caudoviricetes	Aliceevansviridae	Aliceevansviridae		novel_subfamily_0_of_Aliceevansviridae	Brussowvirus	Brussowvirus	Fully clustered
1190	Xylella phage Xfas53	NC_013599.1	45	TRUE	36.674	Duplodnaviria	Duplodnaviria	Uroviricota	Uroviricota	Caudoviricetes	Caudoviricetes		novel_order_36_of_Caudoviricetes		novel_family_1_of_novel_order_36_of_Caudoviricetes		novel_subfamily_0_of_novel_family_2_of_novel_order_20_of_Caudoviricetes||novel_family_1_of_novel_order_36_of_Caudoviricetes		novel_genus_0_of_novel_subfamily_0_of_novel_family_2_of_novel_order_20_of_Caudoviricetes||novel_family_1_of_novel_order_36_of_Caudoviricetes	Fully clustered
1191	Sodalis phage SO1	NC_013600.1	59	TRUE	45.169	Duplodnaviria	Duplodnaviria	Uroviricota	Uroviricota	Caudoviricetes	Caudoviricetes		novel_order_35_of_Caudoviricetes		novel_family_19_of_novel_order_35_of_Caudoviricetes		novel_subfamily_0_of_novel_family_19_of_novel_order_35_of_Caudoviricetes	Dhillonvirus	Dhillonvirus	Fully clustered
1192	Pseudomonas phage phi-2	NC_013638.1	43	TRUE	43.144	Duplodnaviria	Duplodnaviria	Uroviricota	Uroviricota	Caudoviricetes	Caudoviricetes		novel_order_39_of_Caudoviricetes	Autographiviridae	Autographiviridae	Krylovirinae	Krylovirinae	Tunggulvirus	Tunggulvirus	Lower clustered then removed
1193	Enterococcus phage phiFL2A	NC_013643.1	63	TRUE	36.27	Duplodnaviria	Duplodnaviria	Uroviricota	Uroviricota	Caudoviricetes	Caudoviricetes		novel_order_12_of_Caudoviricetes		novel_family_11_of_novel_order_12_of_Caudoviricetes		novel_subfamily_0_of_novel_family_11_of_novel_order_12_of_Caudoviricetes	Phifelvirus	Phifelvirus	Fully clustered
[truncated: 4,111 more rows]

## Sheet: Table S6
Supplementary Table S6. The Blastp/Blastn analysis results of PQ43W with a high similarity to other phages were choosed for phylogenetic analysis in this study
Blastp/Blastn sequence of PQ43W	Rank on Score	Description	Scientific Name	Max Score	Total Score	Query Cover	E value	Per. Ident.	Acc. Len.	Accession No.	Others
[truncated: 44 more rows]

## Sheet: Table S7
Supplementary Table S7. 32 related phages of genome, protein (ORF) accession numbers and taxonomy information
[truncated: 35 more rows]

[truncated: 2 more sheets: Table S8, Table S9]
